# Supplementary material for: 2-(Trimethyl­siloxy)adamantane-2-carbonitrile
Source: Acta Crystallogr Sect E Struct Rep Online. 2008 Dec 24;65(Pt 1):o207. doi: 10.1107/S1600536808043559 (PMC2968112; doi:10.1107/S1600536808043559)
Supplement: Supplementary file 2 [file e-65-0o207-Isup2.hkl]

# 
# h,k,l, Fc-squared, Fo-squared, sigma(Fo-squared) and status flag 
# 
data_I
_shelx_title ' C12-CNOH' 
_shelx_refln_list_code          4 
_shelx_F_calc_maximum       61.14 
_exptl_crystal_F_000       272.00 
_reflns_d_resolution_high  0.8017 
 
loop_ 
 _symmetry_equiv_pos_as_xyz 
 'x, y, z' 
 '-x, -y, -z' 
 
_cell_length_a     6.7118 
_cell_length_b     9.4402 
_cell_length_c    12.4394 
_cell_angle_alpha 106.187 
_cell_angle_beta  102.352 
_cell_angle_gamma 100.342 
 
_shelx_F_squared_multiplier     1.000 
 
loop_ 
 _refln_index_h 
 _refln_index_k 
 _refln_index_l 
 _refln_F_squared_calc 
 _refln_F_squared_meas 
 _refln_F_squared_sigma 
 _refln_observed_status 
   2   0   0       37.54       40.79      0.74 o 
   3   0   0       27.62       31.15      1.49 o 
   4   0   0       21.32       24.03      1.21 o 
   5   0   0        0.16       -0.61      1.15 o 
   6   0   0       11.82       11.78      1.80 o 
   7   0   0        0.18       -0.13      1.88 o 
  -8   1   0        0.64        0.46      4.41 o 
  -7   1   0        2.73        2.49      3.22 o 
  -6   1   0        1.75        1.96      1.64 o 
  -5   1   0       16.25       15.30      1.24 o 
  -4   1   0      222.15      215.52      2.54 o 
  -3   1   0      160.81      177.64      1.75 o 
  -2   1   0       66.55       70.28      0.69 o 
   1   1   0     1913.89     1900.77     21.10 o 
   2   1   0      891.27      937.46      6.03 o 
   3   1   0      689.82      781.88      4.94 o 
   4   1   0       18.68       16.56      1.15 o 
   5   1   0      129.32      137.26      2.48 o 
   6   1   0        8.46       11.15      2.13 o 
   7   1   0       11.42        7.25      3.18 o 
  -8   2   0        0.50       -0.13      1.49 o 
  -7   2   0        0.02        0.07      2.69 o 
  -6   2   0       82.01       80.56      2.22 o 
  -5   2   0        8.27        6.53      1.15 o 
  -4   2   0      566.56      553.85      3.79 o 
  -3   2   0      538.34      548.44      4.51 o 
  -2   2   0      126.01      109.65      0.99 o 
  -1   2   0     2306.95     2279.00     23.10 o 
   0   2   0      505.02      483.59      4.45 o 
   1   2   0      625.09      655.17      3.60 o 
   2   2   0      662.48      694.29      6.45 o 
   3   2   0      644.40      721.55      3.69 o 
   4   2   0      101.90      108.08      2.03 o 
   5   2   0       97.70       96.82      4.74 o 
   6   2   0       18.61       18.23      2.98 o 
   7   2   0        4.63        3.89      4.19 o 
  -8   3   0       22.66       21.24      3.92 o 
  -7   3   0        9.77        9.61      3.12 o 
  -6   3   0      143.94      140.94      3.91 o 
  -5   3   0        8.44       11.41      1.91 o 
  -4   3   0      100.24      101.37      1.38 o 
  -3   3   0      140.19      133.86      1.31 o 
  -2   3   0      519.92      503.53      2.79 o 
  -1   3   0     1284.83     1421.49      6.78 o 
   0   3   0       26.55       22.89      1.06 o 
   1   3   0      281.72      328.96      3.01 o 
   2   3   0      227.37      263.56      2.13 o 
   3   3   0      118.85      117.15      1.81 o 
   4   3   0       42.45       46.40      1.26 o 
   5   3   0       31.09       22.50      1.65 o 
   6   3   0       32.72       31.70      2.79 o 
   7   3   0       10.70       10.34      6.00 o 
  -8   4   0       28.68       28.67      3.96 o 
  -7   4   0       33.70       36.88      3.15 o 
  -5   4   0        3.78        4.49      1.03 o 
  -4   4   0        6.29        7.83      0.57 o 
  -3   4   0      309.01      308.13      1.96 o 
  -2   4   0      212.28      211.27      2.25 o 
  -1   4   0       67.47       69.52      1.33 o 
   0   4   0      274.35      282.18      2.80 o 
   1   4   0      193.71      224.99      3.05 o 
   2   4   0     1352.76     1411.59     18.70 o 
   3   4   0        5.45        4.47      1.10 o 
   4   4   0       96.59       86.42      2.48 o 
   5   4   0        0.74        0.95      7.46 o 
   6   4   0       13.80       12.81      5.53 o 
  -8   5   0        2.89        3.92      4.65 o 
  -7   5   0       73.44       74.23      5.03 o 
  -6   5   0       58.20       55.82      3.21 o 
  -5   5   0       41.30       43.11      2.66 o 
  -4   5   0        1.04        1.14      0.90 o 
  -3   5   0       12.24       11.72      0.74 o 
  -2   5   0       43.28       39.48      1.04 o 
  -1   5   0       30.63       34.48      1.23 o 
   0   5   0       45.49       47.04      1.14 o 
   1   5   0       54.25       45.30      1.08 o 
   2   5   0      352.79      368.32      3.95 o 
   3   5   0       14.58       11.03      1.46 o 
   4   5   0       51.68       54.79      4.08 o 
   5   5   0        1.82        3.81      5.00 o 
   6   5   0        6.76        4.82      5.34 o 
  -7   6   0       17.94       21.84      4.62 o 
  -6   6   0       10.15       11.48      2.91 o 
  -5   6   0        0.98        1.69      1.84 o 
  -4   6   0       39.02       40.14      1.54 o 
  -3   6   0        0.26       -0.05      0.66 o 
  -2   6   0      425.55      464.81      4.51 o 
  -1   6   0      115.89      127.02      2.23 o 
   0   6   0      124.96      121.73      2.56 o 
   1   6   0       27.51       33.11      1.27 o 
   2   6   0      367.99      367.63      4.00 o 
   3   6   0       11.71        9.49      3.69 o 
   4   6   0        6.99        6.00      4.47 o 
   5   6   0        0.10        1.71      5.87 o 
  -7   7   0        4.10        3.19      4.16 o 
  -6   7   0       23.82       29.51      3.56 o 
  -5   7   0        1.89        3.08      1.64 o 
  -4   7   0      207.37      196.97      3.62 o 
  -3   7   0       27.27       31.49      1.62 o 
  -2   7   0      117.45      122.73      2.38 o 
  -1   7   0       10.72        8.83      1.28 o 
   0   7   0      109.72      113.82      3.71 o 
   1   7   0      221.47      222.32      3.65 o 
   2   7   0        6.89        8.05      3.44 o 
   3   7   0        0.06       -0.24     12.47 o 
   4   7   0       19.15       13.86      5.58 o 
  -7   8   0        1.50        2.75      4.57 o 
  -6   8   0       44.75       49.17      3.82 o 
  -5   8   0       17.48       16.12      2.94 o 
  -4   8   0       17.53       20.52      1.92 o 
  -3   8   0        5.55        8.63      1.79 o 
  -2   8   0       73.58       70.88      2.13 o 
  -1   8   0      140.27      133.60      2.68 o 
   0   8   0       31.68       33.03      2.04 o 
   1   8   0       14.45       10.24      3.76 o 
   2   8   0       14.55       10.80      3.91 o 
   3   8   0       42.94       41.48      5.38 o 
   4   8   0        3.68        6.52      6.99 o 
  -6   9   0       10.46       14.19      4.30 o 
  -5   9   0        0.83        0.29      3.17 o 
  -4   9   0       94.49       99.21      3.96 o 
  -3   9   0        9.64        9.22      2.17 o 
  -2   9   0       28.65       25.84      1.98 o 
  -1   9   0        0.83        0.60      2.56 o 
   0   9   0       43.01       41.83      4.06 o 
   1   9   0        0.15        1.58      4.99 o 
   2   9   0       21.03       22.64      5.73 o 
   3   9   0        5.60        5.89      6.94 o 
  -5  10   0      123.66      126.61      4.79 o 
  -4  10   0       12.02       10.80      3.88 o 
  -3  10   0        0.00        0.48      2.35 o 
  -2  10   0        0.10       -0.70     11.76 o 
  -1  10   0        0.01        0.66      2.88 o 
   0  10   0       34.81       32.28      5.07 o 
   1  10   0        0.09        0.50      5.74 o 
  -3  11   0        8.53        6.67      5.71 o 
  -2  11   0        6.62        7.30      4.84 o 
  -1  11   0        6.97        9.32      4.92 o 
   0 -11   1        5.12        3.78      4.18 o 
   1 -11   1        1.09        0.20      5.64 o 
   2 -11   1       18.30       19.78      5.36 o 
   3 -11   1       33.75       39.80      5.63 o 
   4 -11   1        0.18        1.40      5.83 o 
  -2 -10   1        0.17        1.98      6.49 o 
  -1 -10   1       43.85       45.70      5.56 o 
   0 -10   1        5.21        2.22      4.58 o 
   1 -10   1       15.38       16.42      2.96 o 
   2 -10   1        0.05       -0.25      1.14 o 
   3 -10   1       16.25       18.63      3.37 o 
   4 -10   1        8.96        7.52      3.55 o 
   5 -10   1       34.12       36.34      4.40 o 
  -3  -9   1        0.14        0.36      6.43 o 
  -2  -9   1        7.49        7.96      4.30 o 
  -1  -9   1       85.11       84.39      4.83 o 
   0  -9   1        6.79        4.79      3.75 o 
   1  -9   1        1.62        1.80      2.35 o 
   2  -9   1       11.60       11.08      2.32 o 
   3  -9   1        5.85        4.68      2.06 o 
   4  -9   1      112.77      133.04      8.69 o 
   5  -9   1       50.48       58.55      3.55 o 
   6  -9   1        6.27        5.82      3.41 o 
  -4  -8   1        4.46        7.74      6.16 o 
  -3  -8   1       54.17       58.09      4.82 o 
  -2  -8   1       44.73       43.51      4.29 o 
  -1  -8   1       34.77       27.79      3.52 o 
   0  -8   1      106.92      105.99      4.56 o 
   1  -8   1       65.23       65.25      2.05 o 
   2  -8   1       20.37       24.40      1.59 o 
   3  -8   1      124.29      125.45      3.64 o 
   4  -8   1       28.75       26.75      1.61 o 
   5  -8   1       25.00       29.56      2.41 o 
   6  -8   1        0.44       -0.08      1.09 o 
   7  -8   1       11.17       11.54      4.65 o 
  -5  -7   1        1.58        2.08      6.41 o 
  -4  -7   1       20.70       26.94      5.11 o 
  -3  -7   1       14.42       11.70      3.58 o 
  -2  -7   1        0.15       -1.42      3.02 o 
  -1  -7   1      693.23      701.35      7.31 o 
   0  -7   1       16.21       20.69      1.76 o 
   1  -7   1      154.95      160.45      2.64 o 
   2  -7   1        8.77        9.39      1.22 o 
   3  -7   1        4.46        1.80      1.04 o 
   4  -7   1        8.30       12.22      1.37 o 
   5  -7   1       16.38       18.71      2.29 o 
   6  -7   1        0.26       -1.18      1.87 o 
   7  -7   1       11.22       12.01      3.87 o 
  -5  -6   1        0.69       -0.99     30.60 o 
  -4  -6   1        1.85       -0.72      1.22 o 
  -3  -6   1       29.34       26.63      3.67 o 
  -2  -6   1      297.28      290.46      3.48 o 
  -1  -6   1      173.09      184.39      1.19 o 
   0  -6   1       73.93       70.95      1.36 o 
   1  -6   1      468.12      487.49      3.87 o 
   2  -6   1       97.78       98.11      1.40 o 
   3  -6   1      161.86      140.02      2.02 o 
   4  -6   1        2.95        1.01      0.98 o 
   5  -6   1       10.26        9.45      2.37 o 
   6  -6   1       31.22       32.52      3.23 o 
   7  -6   1        0.49        0.05      1.29 o 
  -5  -5   1       18.06       22.76      4.72 o 
  -4  -5   1       31.53       38.80      2.81 o 
  -3  -5   1      287.39      282.30      3.25 o 
  -2  -5   1      231.40      248.80      2.08 o 
  -1  -5   1        5.59        5.25      0.40 o 
   0  -5   1      121.33      121.27      1.48 o 
   1  -5   1     2513.25     2673.93     18.26 o 
   2  -5   1       31.20       32.05      0.78 o 
   3  -5   1       80.45       69.11      1.24 o 
   4  -5   1        0.01       -0.41      0.45 o 
   5  -5   1        1.52       -1.05      1.37 o 
   6  -5   1       17.99       16.90      2.65 o 
   7  -5   1       21.14       18.77      3.90 o 
  -6  -4   1        0.03        0.02      0.11 o 
  -5  -4   1       20.39       21.92      3.57 o 
  -4  -4   1       14.93       11.91      1.81 o 
  -3  -4   1      323.30      321.76      4.74 o 
  -2  -4   1      146.97      162.50      1.98 o 
  -1  -4   1       53.56       56.36      0.96 o 
   0  -4   1      575.64      632.73      3.03 o 
   1  -4   1     1211.16     1292.88      4.38 o 
   2  -4   1     1412.00     1469.87      9.14 o 
   3  -4   1       55.75       54.50      1.08 o 
   4  -4   1       43.32       52.15      3.03 o 
   5  -4   1      102.46       99.45      3.26 o 
   6  -4   1      105.90      103.86      3.74 o 
   7  -4   1       18.80       20.14      3.43 o 
   8  -4   1       15.49       15.27      4.64 o 
  -7  -3   1       19.53       20.52      5.26 o 
  -6  -3   1        0.04        0.14      2.80 o 
  -5  -3   1       16.77       13.66      1.89 o 
  -4  -3   1       35.07       36.02      2.01 o 
  -3  -3   1     1287.33     1388.43     14.92 o 
  -2  -3   1      502.18      551.39      3.27 o 
  -1  -3   1     1069.00     1009.56      5.86 o 
   0  -3   1     1307.25     1414.56     12.32 o 
   1  -3   1      974.23     1004.87     10.12 o 
   2  -3   1      177.85      180.38      1.45 o 
   3  -3   1      131.59      131.37      1.21 o 
   4  -3   1       55.17       57.00      1.72 o 
   5  -3   1       66.81       63.06      1.82 o 
   6  -3   1       36.17       34.25      2.53 o 
   7  -3   1        8.44        6.28      3.04 o 
   8  -3   1        0.23        1.16      5.08 o 
  -7  -2   1       33.33       30.90      2.76 o 
  -6  -2   1       91.23       89.92      3.01 o 
  -5  -2   1       37.99       40.50      1.66 o 
  -4  -2   1       58.33       62.08      1.52 o 
  -3  -2   1      414.72      470.77      3.17 o 
  -2  -2   1     1933.55     2072.12     19.20 o 
  -1  -2   1      828.91      794.45      7.39 o 
   0  -2   1      528.17      519.79      6.41 o 
   1  -2   1      651.18      663.55      7.92 o 
   2  -2   1      549.93      585.17      5.87 o 
   3  -2   1      319.06      326.15      1.97 o 
   4  -2   1       26.16       28.30      0.93 o 
   5  -2   1      109.59      111.88      3.35 o 
   6  -2   1        0.55       -0.02      0.39 o 
   7  -2   1        2.11        1.71      2.97 o 
   8  -2   1        0.13        1.47      6.01 o 
  -7  -1   1       21.83       24.03      3.01 o 
  -6  -1   1       17.22       16.33      1.76 o 
  -5  -1   1        1.09       -0.08      0.44 o 
  -4  -1   1      106.14      105.35      2.12 o 
  -3  -1   1        2.74        6.01      0.72 o 
  -2  -1   1      813.62      832.36      7.18 o 
  -1  -1   1     1111.75     1092.42      9.19 o 
   2  -1   1      261.27      266.17      3.17 o 
   3  -1   1      836.58      849.63      3.76 o 
   4  -1   1       19.58       17.98      1.68 o 
   5  -1   1      370.17      374.54      5.40 o 
   6  -1   1       41.66       37.41      1.79 o 
   7  -1   1        2.68        1.79      3.29 o 
  -8   0   1        6.48        7.38      5.77 o 
  -7   0   1        0.26       -0.71      1.57 o 
  -6   0   1       39.36       37.38      1.79 o 
  -5   0   1      144.59      152.21      2.57 o 
  -4   0   1        1.60        0.30      0.64 o 
  -3   0   1      210.37      212.51      2.15 o 
  -2   0   1        9.93       12.16      0.45 o 
   1   0   1        7.51        7.24      0.45 o 
   2   0   1      655.32      711.06      7.16 o 
   3   0   1      119.11      131.11      2.21 o 
   4   0   1       76.43       76.87      2.14 o 
   5   0   1       10.22        7.32      1.44 o 
   6   0   1      154.54      153.22      2.98 o 
   7   0   1        9.67       10.82      4.01 o 
  -8   1   1       10.88        9.70      4.88 o 
  -7   1   1        4.27        3.99      2.77 o 
  -6   1   1        3.41        2.66      1.71 o 
  -5   1   1       70.05       67.71      1.89 o 
  -4   1   1       68.04       67.88      1.66 o 
  -3   1   1        7.97        7.54      0.58 o 
  -2   1   1      262.26      281.56      1.31 o 
   1   1   1     1011.53     1041.33      9.48 o 
   2   1   1       29.57       28.98      0.96 o 
   3   1   1      339.44      363.67      3.13 o 
   4   1   1       36.00       38.22      1.54 o 
   5   1   1        0.04       -0.30      0.33 o 
   6   1   1        0.72       -0.70      0.88 o 
   7   1   1       20.02       24.72      3.45 o 
  -8   2   1        0.76        1.48      4.20 o 
  -7   2   1       10.11        9.25      3.15 o 
  -6   2   1       11.30       10.65      1.59 o 
  -5   2   1      474.38      469.31      7.29 o 
  -4   2   1      118.66      126.83      2.05 o 
  -3   2   1      177.26      182.68      2.17 o 
  -2   2   1     1076.41     1092.28      5.39 o 
  -1   2   1        4.76        7.00      0.44 o 
   0   2   1      691.99      696.65      6.96 o 
   1   2   1      231.11      250.76      3.35 o 
   2   2   1     1009.71     1184.89      6.03 o 
   3   2   1        8.08       16.54      1.52 o 
   4   2   1      114.44      111.58      2.73 o 
   5   2   1       34.19       32.49      2.09 o 
   6   2   1       27.30       20.75      3.59 o 
   7   2   1        0.00        1.18      4.86 o 
  -8   3   1        2.82        3.50      4.05 o 
  -7   3   1        4.38        3.23      3.24 o 
  -6   3   1       47.26       48.37      2.94 o 
  -5   3   1       41.86       39.27      1.14 o 
  -4   3   1        7.59        6.67      0.68 o 
  -3   3   1      243.84      243.16      1.88 o 
  -2   3   1      646.27      700.24      3.74 o 
  -1   3   1       17.11       18.03      0.73 o 
   0   3   1       51.33       44.38      1.31 o 
   1   3   1       97.51       93.63      1.21 o 
   2   3   1      104.90      128.76      2.89 o 
   3   3   1      538.76      579.38      5.19 o 
   4   3   1      131.90      138.95      2.43 o 
   5   3   1       50.63       46.59      2.30 o 
   6   3   1        2.67        0.98      3.09 o 
  -8   4   1       22.64       23.57      4.37 o 
  -7   4   1      119.61      118.22      4.22 o 
  -6   4   1      156.09      159.54      4.34 o 
  -5   4   1       36.96       34.54      1.06 o 
  -4   4   1        1.70        1.72      0.86 o 
  -3   4   1       91.48       79.41      1.23 o 
  -2   4   1       12.25       17.25      0.96 o 
  -1   4   1        8.57        8.30      1.12 o 
   0   4   1        8.53        9.10      0.82 o 
   1   4   1      184.41      193.63      1.85 o 
   2   4   1       23.32       25.40      1.05 o 
   3   4   1      242.06      243.95      3.62 o 
   4   4   1        0.00       -0.05      0.43 o 
   5   4   1       23.55       20.53      4.33 o 
   6   4   1        2.50        1.24      5.93 o 
  -8   5   1       39.72       47.13      4.49 o 
  -7   5   1        2.33        4.59      3.10 o 
  -6   5   1        0.09        0.41      2.74 o 
  -5   5   1       31.04       31.35      1.73 o 
  -4   5   1      444.27      467.78      3.12 o 
  -3   5   1       88.36      100.23      2.40 o 
  -2   5   1       14.27       12.28      0.86 o 
  -1   5   1       82.83       91.03      2.20 o 
   0   5   1       58.05       56.06      3.00 o 
   1   5   1      286.73      285.46      4.92 o 
   2   5   1       18.48       20.28      1.07 o 
   3   5   1      165.18      150.77      2.99 o 
   4   5   1        3.86        1.02      4.22 o 
   5   5   1       21.02       30.62      5.01 o 
  -7   6   1        7.59        7.27      3.60 o 
  -6   6   1       38.15       43.67      3.21 o 
  -5   6   1        9.35        9.19      1.74 o 
  -4   6   1      131.66      120.74      2.61 o 
  -3   6   1     1042.89     1024.24      6.31 o 
  -2   6   1       30.44       28.27      1.62 o 
  -1   6   1       12.52       10.77      1.61 o 
   0   6   1       59.98       61.59      2.14 o 
   1   6   1      112.55      121.06      1.99 o 
   2   6   1        7.46        5.33      1.18 o 
   3   6   1       93.85       96.96      4.83 o 
   4   6   1        3.37        5.85      4.51 o 
   5   6   1       18.78       15.61      6.13 o 
  -7   7   1        5.34        6.37      4.50 o 
  -6   7   1        6.09       13.76      5.46 o 
  -5   7   1        3.14        1.36      2.01 o 
  -4   7   1        3.15        1.84      1.61 o 
  -3   7   1       45.44       45.97      2.03 o 
  -2   7   1        0.07        0.03      0.23 o 
  -1   7   1      266.90      271.26      9.38 o 
   0   7   1      201.46      203.01      3.69 o 
   1   7   1       85.26       89.69      5.95 o 
   2   7   1        2.16        1.97      3.47 o 
   3   7   1        0.04       -1.02      3.07 o 
   4   7   1        0.08        1.04      4.79 o 
  -7   8   1       23.53       19.38      7.79 o 
  -6   8   1       17.44       15.08      6.14 o 
  -5   8   1       37.79       35.93      2.27 o 
  -4   8   1       70.61       74.39      2.43 o 
  -3   8   1       11.80       11.83      1.76 o 
  -2   8   1       95.13       84.06      2.34 o 
  -1   8   1      171.72      168.80      2.99 o 
   0   8   1       20.39       21.52      2.07 o 
   1   8   1       27.81       28.33      3.56 o 
   2   8   1        5.13        5.45      4.84 o 
   3   8   1        7.69       11.25      5.82 o 
  -6   9   1       13.24       11.33      4.62 o 
  -5   9   1       69.56       86.41      6.88 o 
  -4   9   1      117.51      124.96      3.66 o 
  -3   9   1        8.22        7.84      2.08 o 
  -2   9   1       99.91       90.56      2.59 o 
  -1   9   1       36.85       28.95      2.54 o 
   0   9   1        0.24       -0.22      5.65 o 
   1   9   1       15.72       13.28      4.68 o 
   2   9   1        3.87        4.56      6.16 o 
  -5  10   1       70.16       66.86      4.62 o 
  -4  10   1       15.58       14.60      4.06 o 
  -3  10   1       14.74       14.30      2.62 o 
  -2  10   1        1.40        1.18      4.67 o 
  -1  10   1       22.42       20.25      2.56 o 
   0  10   1        0.22        1.03      5.29 o 
   1  10   1       16.74       22.26      6.34 o 
  -3  11   1       39.65       35.38      5.73 o 
  -2  11   1       23.21       24.25      5.27 o 
   0 -11   2        9.34       10.83      3.53 o 
   1 -11   2        1.36        1.24      4.92 o 
   2 -11   2        2.01        3.96      4.47 o 
   3 -11   2        9.24        8.47      4.17 o 
   4 -11   2       41.15       45.46      4.45 o 
  -2 -10   2       46.01       50.46      6.17 o 
  -1 -10   2       35.19       38.41      5.34 o 
   0 -10   2        7.15        8.95      4.31 o 
   1 -10   2        0.69        0.53     38.89 o 
   2 -10   2        9.23       10.63      3.16 o 
   3 -10   2       18.25       18.96      3.36 o 
   4 -10   2        0.00       -0.34      2.49 o 
   5 -10   2       27.95       32.46      4.28 o 
  -3  -9   2       10.74        8.17      5.44 o 
  -2  -9   2       77.67       71.12      5.22 o 
  -1  -9   2        0.35        0.70      4.15 o 
   0  -9   2       37.18       43.27      3.58 o 
   1  -9   2       10.77       11.00      1.92 o 
   2  -9   2        3.19        1.93      2.47 o 
   3  -9   2       73.05       76.77      3.29 o 
   4  -9   2       14.84       16.42      2.79 o 
   5  -9   2        9.56        7.01      2.93 o 
   6  -9   2       40.48       46.08      3.20 o 
  -4  -8   2        7.76        6.74      5.01 o 
  -3  -8   2       45.63       53.51      4.62 o 
  -2  -8   2      107.09      106.52      5.49 o 
  -1  -8   2       20.52       13.06      2.99 o 
   0  -8   2      239.43      241.82      3.83 o 
   1  -8   2        3.79        3.27      1.55 o 
   2  -8   2      193.83      211.22      3.05 o 
   3  -8   2       14.96       15.62      1.37 o 
   4  -8   2       64.78       63.90      2.44 o 
   5  -8   2        2.26        1.15      2.35 o 
   6  -8   2       33.23       31.81      4.02 o 
  -5  -7   2        1.51        0.40      5.63 o 
  -4  -7   2       44.38       51.45      4.46 o 
  -3  -7   2       83.14       84.75      4.62 o 
  -2  -7   2      173.67      157.06      5.44 o 
  -1  -7   2      560.05      522.54      7.96 o 
   0  -7   2      104.65      100.49      2.50 o 
   1  -7   2       12.49       10.46      1.29 o 
   2  -7   2      373.89      371.23      3.32 o 
   3  -7   2       31.45       32.71      1.40 o 
   4  -7   2       38.82       39.06      1.63 o 
   5  -7   2       50.13       50.90      2.40 o 
   6  -7   2       34.21       41.43      3.65 o 
   7  -7   2        0.28       -0.61      3.53 o 
  -6  -6   2        0.85        2.53      5.99 o 
  -5  -6   2        3.37        4.76      3.37 o 
  -4  -6   2       15.78       15.17      3.27 o 
  -3  -6   2       17.51       14.05      3.21 o 
  -2  -6   2      673.04      676.75     10.75 o 
  -1  -6   2      793.64      808.85      5.43 o 
   0  -6   2       82.95       75.63      2.43 o 
   1  -6   2      244.08      261.94      3.39 o 
   2  -6   2      757.85      772.59      5.12 o 
   3  -6   2        0.64        0.36      1.16 o 
   4  -6   2        1.97        0.46      1.47 o 
   5  -6   2        0.20        0.50      2.91 o 
   6  -6   2       20.17       17.07      2.69 o 
   7  -6   2        7.17        7.05      4.10 o 
  -6  -5   2        2.11       -0.02      1.11 o 
  -5  -5   2        0.30       -0.33      1.84 o 
  -4  -5   2       83.17       83.55      4.36 o 
  -3  -5   2       26.54       24.47      1.03 o 
  -2  -5   2      372.93      389.14      6.79 o 
  -1  -5   2        0.23       -0.13      0.74 o 
   0  -5   2      363.19      361.86      2.57 o 
   1  -5   2      247.47      289.55      2.60 o 
   2  -5   2        2.99        0.73      0.41 o 
   3  -5   2        2.66        1.75      0.79 o 
   4  -5   2       39.22       42.35      3.23 o 
   5  -5   2       29.43       29.75      3.19 o 
   6  -5   2       11.37        7.24      2.91 o 
   7  -5   2      120.85      124.61      4.59 o 
  -7  -4   2        0.83        0.02      5.64 o 
  -6  -4   2        8.73        7.37      4.16 o 
  -5  -4   2       24.26       26.29      3.65 o 
  -4  -4   2      106.23      104.45      4.98 o 
  -3  -4   2       19.10       19.29      0.85 o 
  -2  -4   2      111.93      112.40      1.28 o 
  -1  -4   2      309.22      324.35      5.02 o 
   0  -4   2     1838.09     1817.57     16.75 o 
   1  -4   2       95.71       89.77      1.22 o 
   2  -4   2      582.13      603.05      3.66 o 
   3  -4   2       44.86       43.22      1.16 o 
   4  -4   2       92.52       83.21      3.54 o 
   5  -4   2       42.45       45.31      3.25 o 
   6  -4   2       22.77       18.33      2.72 o 
   7  -4   2        5.06        3.35      3.45 o 
  -7  -3   2       29.89       33.55      4.73 o 
  -6  -3   2       29.76       29.57      2.51 o 
  -5  -3   2        7.51        5.67      1.84 o 
  -4  -3   2      235.31      243.22      3.48 o 
  -3  -3   2       44.15       49.14      0.96 o 
  -2  -3   2       19.46       21.06      0.45 o 
  -1  -3   2     1161.38     1206.21      8.24 o 
   0  -3   2      285.28      336.37      1.54 o 
   1  -3   2     1801.63     1885.28     11.63 o 
   2  -3   2       42.19       41.01      0.91 o 
   3  -3   2      190.77      203.36      4.45 o 
   4  -3   2      303.93      303.61      3.32 o 
   5  -3   2       70.24       73.23      2.90 o 
   6  -3   2       28.24       25.74      3.57 o 
   7  -3   2       19.98       18.93      3.40 o 
  -7  -2   2        2.30        3.48      3.03 o 
  -6  -2   2       35.58       37.32      2.24 o 
  -5  -2   2      268.84      284.47      3.23 o 
  -4  -2   2        1.28        0.60      0.87 o 
  -3  -2   2       41.92       45.73      1.41 o 
  -2  -2   2      136.62      131.49      1.11 o 
  -1  -2   2      359.31      386.80      4.16 o 
   0  -2   2     2795.61     2598.23     62.45 o 
   1  -2   2       14.60       12.79      0.54 o 
   2  -2   2      217.52      212.04      1.96 o 
   3  -2   2       18.29       18.56      0.53 o 
   4  -2   2      515.71      501.06      7.67 o 
   5  -2   2       64.34       63.51      2.14 o 
   6  -2   2      109.55      118.54      4.92 o 
   7  -2   2        6.93        5.58      3.32 o 
  -7  -1   2       60.04       65.14      3.51 o 
  -6  -1   2       83.99       83.91      2.32 o 
  -5  -1   2      123.70      120.46      2.64 o 
  -4  -1   2      131.49      119.67      1.99 o 
  -3  -1   2      188.26      203.09      2.09 o 
  -2  -1   2       19.61       22.56      0.59 o 
  -1  -1   2      203.68      202.38      6.77 o 
   1  -1   2        1.22        1.17      0.35 o 
   2  -1   2      880.32      938.78     15.21 o 
   3  -1   2       10.42        8.33      0.77 o 
   4  -1   2      215.51      203.78      4.30 o 
   5  -1   2       11.95       11.00      1.67 o 
   6  -1   2       20.00       16.30      2.22 o 
   7  -1   2       13.29        9.06      5.00 o 
  -8   0   2        2.32        1.08     27.00 o 
  -7   0   2       13.07       13.34      2.19 o 
  -6   0   2        0.45       -0.47      1.38 o 
  -5   0   2       53.21       53.77      2.70 o 
  -4   0   2       45.79       39.30      1.15 o 
  -3   0   2      137.56      147.06      1.89 o 
  -2   0   2        5.77        5.87      0.50 o 
  -1   0   2       11.78        9.28      0.69 o 
   1   0   2      304.92      333.72      4.12 o 
   2   0   2      459.35      451.84      3.56 o 
   3   0   2       14.31        8.71      1.07 o 
   4   0   2      233.61      240.26      3.20 o 
   5   0   2       52.61       49.95      2.29 o 
   6   0   2        4.85        4.32      1.96 o 
   7   0   2        8.69       10.37      5.08 o 
  -8   1   2        0.03        0.53      3.18 o 
  -7   1   2       13.32       10.20      2.10 o 
  -6   1   2       51.78       55.31      3.37 o 
  -5   1   2       10.23        8.15      1.26 o 
  -4   1   2      213.53      190.59      2.05 o 
  -3   1   2      288.06      317.03      2.70 o 
  -2   1   2     2941.72     2889.41     22.77 o 
  -1   1   2       30.58       25.45      0.59 o 
   0   1   2      206.76      207.85      2.54 o 
   1   1   2     2585.90     2646.76     25.26 o 
   2   1   2      152.65      160.52      2.39 o 
   3   1   2       58.60       71.47      2.05 o 
   4   1   2        1.25        1.61      1.41 o 
   5   1   2      207.38      194.02      3.87 o 
   6   1   2       66.10       65.51      2.85 o 
   7   1   2        0.26        0.10      5.01 o 
  -8   2   2        0.00       -0.11      3.80 o 
  -7   2   2       48.06       49.18      3.08 o 
  -6   2   2       37.87       40.78      1.92 o 
  -5   2   2        4.02        3.81      0.97 o 
  -4   2   2       60.21       49.89      1.45 o 
  -3   2   2      321.31      349.50      3.76 o 
  -2   2   2      175.54      197.49      2.06 o 
  -1   2   2       70.44       74.57      1.78 o 
   0   2   2      123.15      120.43      4.63 o 
   1   2   2      101.98      104.20      1.48 o 
   2   2   2     1078.48     1066.72     16.01 o 
   3   2   2       35.29       34.17      1.66 o 
   4   2   2        1.47       -0.44      1.27 o 
   5   2   2       18.98       16.72      2.15 o 
   6   2   2       40.51       49.83      2.90 o 
  -8   3   2        5.40        6.19      3.77 o 
  -7   3   2        0.05        0.40      1.32 o 
  -6   3   2      569.58      552.79      4.05 o 
  -5   3   2      105.71      109.30      1.80 o 
  -4   3   2      269.48      277.13      2.61 o 
  -3   3   2      606.65      607.30      4.15 o 
  -2   3   2       12.46       10.72      0.82 o 
  -1   3   2        1.61        2.04      0.64 o 
   0   3   2       34.66       42.26      1.14 o 
   1   3   2        0.21        1.09      1.14 o 
   2   3   2       89.64       75.34      2.62 o 
   3   3   2       48.30       46.45      2.24 o 
   4   3   2       62.00       68.67      2.48 o 
   5   3   2       13.88       11.51      2.43 o 
   6   3   2       38.30       34.07      5.26 o 
  -8   4   2        7.54        7.85      4.24 o 
  -7   4   2       51.55       60.08      3.34 o 
  -6   4   2       16.40       13.42      2.46 o 
  -5   4   2       14.57        8.56      1.23 o 
  -4   4   2      372.91      363.73      3.06 o 
  -3   4   2      491.35      517.65      4.07 o 
  -2   4   2       66.16       69.07      2.69 o 
  -1   4   2       58.23       55.11      1.76 o 
   0   4   2       77.78       86.58      2.09 o 
   1   4   2        0.69        0.79      0.90 o 
   2   4   2      195.90      194.98      2.58 o 
   3   4   2       33.38       31.10      1.78 o 
   4   4   2       99.72       97.17      2.92 o 
   5   4   2        3.67        0.35      4.88 o 
   6   4   2       16.47       16.65      6.41 o 
  -8   5   2        5.19        4.16      4.48 o 
  -7   5   2      179.60      179.57      5.07 o 
  -6   5   2        2.36        2.51      2.53 o 
  -5   5   2        8.28        9.73      1.27 o 
  -4   5   2       40.01       33.54      1.70 o 
  -3   5   2      329.83      316.21      3.49 o 
  -2   5   2      438.59      455.51      3.92 o 
  -1   5   2        6.32        3.70      1.40 o 
   0   5   2      155.48      145.22      2.91 o 
   1   5   2        2.66        2.15      1.15 o 
   2   5   2      451.29      467.83     11.73 o 
   3   5   2       19.63       17.94      1.82 o 
   4   5   2       48.32       53.24      4.55 o 
   5   5   2        0.51        1.16      5.78 o 
  -7   6   2       16.26       20.87      6.04 o 
  -6   6   2       26.76       28.99      5.28 o 
  -5   6   2      281.30      288.75      5.04 o 
  -4   6   2      240.29      226.26      3.37 o 
  -3   6   2       55.01       50.15      2.10 o 
  -2   6   2      124.51      128.87      2.38 o 
  -1   6   2        2.00        1.91      1.59 o 
   0   6   2      175.04      177.59      3.44 o 
   1   6   2        0.05       -0.50      2.97 o 
   2   6   2        9.44        9.11      1.47 o 
   3   6   2        2.31        2.49      3.78 o 
   4   6   2       27.91       33.94      4.22 o 
   5   6   2        2.73        2.19      6.25 o 
  -7   7   2        2.78        3.57      6.15 o 
  -6   7   2       11.36        9.49      2.98 o 
  -5   7   2        5.04        7.66      1.93 o 
  -4   7   2      568.72      545.44      9.11 o 
  -3   7   2      117.43      112.39      3.17 o 
  -2   7   2        7.01        7.68      1.51 o 
  -1   7   2       10.69        7.88      2.57 o 
   0   7   2      134.36      129.72      4.00 o 
   1   7   2       38.46       36.68      2.19 o 
   2   7   2       15.10       10.09      4.19 o 
   3   7   2        8.53        5.64      5.44 o 
   4   7   2       38.07       49.05      6.67 o 
  -6   8   2       25.04       26.46      3.47 o 
  -5   8   2       20.94       23.69      2.41 o 
  -4   8   2       44.49       49.19      2.23 o 
  -3   8   2        3.75        3.29      1.90 o 
  -2   8   2      106.49       99.09      2.51 o 
  -1   8   2      243.10      228.80      5.50 o 
   0   8   2        7.37        6.85      2.41 o 
   1   8   2        1.43       -0.04      0.58 o 
   3   8   2        1.54        1.46      5.20 o 
  -6   9   2        0.99        4.65      4.34 o 
  -5   9   2        6.50        9.00      2.92 o 
  -4   9   2       35.47       35.10      2.64 o 
  -3   9   2        0.00       -0.42      1.33 o 
  -2   9   2       56.33       49.94      2.82 o 
  -1   9   2        0.40        2.11      2.54 o 
   0   9   2       47.72       49.19      2.89 o 
   1   9   2        0.49        0.94      4.62 o 
   2   9   2        5.29        6.85      6.43 o 
  -5  10   2       71.73       65.36      4.47 o 
  -4  10   2        0.40       -0.13      1.16 o 
  -3  10   2       19.80       17.34      2.86 o 
  -2  10   2        1.34        0.12      3.07 o 
  -1  10   2        0.49        0.36      2.22 o 
   0  10   2       14.59       15.28      5.35 o 
  -1 -11   3      199.63      191.19      7.62 o 
   0 -11   3       83.51       92.05      5.33 o 
   1 -11   3        5.53        7.50      4.70 o 
   2 -11   3        0.01        0.48      4.33 o 
   3 -11   3        9.97       15.21      4.12 o 
   4 -11   3        4.11        3.33      4.72 o 
  -2 -10   3        0.20       -0.59      1.55 o 
  -1 -10   3       18.14       19.39      4.48 o 
   0 -10   3       18.93       17.37      4.28 o 
   1 -10   3       44.97       50.94      3.96 o 
   2 -10   3        2.96        1.64      3.18 o 
   3 -10   3       21.75       19.33      3.51 o 
   4 -10   3       13.18        7.98      3.76 o 
   5 -10   3       23.22       28.38      3.36 o 
  -3  -9   3        0.94        1.30      4.99 o 
  -2  -9   3       11.05       11.42      4.10 o 
  -1  -9   3       58.56       63.39      4.53 o 
   0  -9   3       13.09       14.88      3.18 o 
   1  -9   3       41.77       42.47      1.90 o 
   2  -9   3        6.25        4.95      2.63 o 
   3  -9   3       21.07       22.45      2.15 o 
   4  -9   3       61.36       65.82      2.56 o 
   5  -9   3       61.66       68.51      2.88 o 
   6  -9   3        5.88        5.43      4.24 o 
  -4  -8   3        0.06        0.89      5.91 o 
  -3  -8   3       59.54       65.91      3.50 o 
  -2  -8   3       13.56       11.24      2.71 o 
  -1  -8   3       42.08       31.32      3.55 o 
   0  -8   3        8.96        6.68      1.81 o 
   1  -8   3      109.22       93.97      4.75 o 
   2  -8   3       48.10       53.46      2.18 o 
   3  -8   3       25.63       27.55      1.99 o 
   4  -8   3      110.07      107.18      3.49 o 
   5  -8   3       54.88       54.74      2.48 o 
   6  -8   3        4.60        4.12      4.17 o 
  -5  -7   3        0.04        1.00      4.32 o 
  -4  -7   3       49.37       47.11      4.64 o 
  -3  -7   3       20.25       20.22      2.97 o 
  -2  -7   3       11.42       18.45      3.09 o 
  -1  -7   3      275.94      274.92      3.41 o 
   0  -7   3        5.99        6.50      1.97 o 
   1  -7   3      599.47      622.90     11.51 o 
   2  -7   3        3.39        2.90      0.94 o 
   3  -7   3      166.44      163.51      2.37 o 
   4  -7   3      109.80       88.23      3.09 o 
   5  -7   3        1.49        1.00      2.55 o 
   6  -7   3       21.45       19.40      3.10 o 
   7  -7   3       22.30       18.26      4.64 o 
  -6  -6   3        8.80        9.75      6.54 o 
  -5  -6   3        6.26        4.18      5.04 o 
  -4  -6   3        2.72        4.33      2.95 o 
  -3  -6   3       55.35       55.28      3.50 o 
  -2  -6   3      195.85      181.60      5.22 o 
  -1  -6   3       93.96       92.71      3.50 o 
   0  -6   3       23.07       26.09      0.90 o 
   1  -6   3      171.73      164.32      2.62 o 
   2  -6   3        2.55        2.68      0.65 o 
   3  -6   3      138.05      132.64      2.10 o 
   4  -6   3       31.29       37.45      3.46 o 
   5  -6   3       96.28      101.73      4.63 o 
   6  -6   3        4.67        3.77      3.86 o 
   7  -6   3       38.84       26.73      3.84 o 
  -6  -5   3        3.76        1.43      4.74 o 
  -5  -5   3        5.23        8.14      4.10 o 
  -4  -5   3        8.80        4.64      3.11 o 
  -3  -5   3      252.62      251.06      6.31 o 
  -2  -5   3      331.04      337.31      6.41 o 
  -1  -5   3       71.31       68.97      2.82 o 
   0  -5   3       14.12       15.44      0.54 o 
   1  -5   3     2220.30     2319.15      8.74 o 
   2  -5   3       85.64       84.72      0.81 o 
   3  -5   3       14.76       12.49      1.49 o 
   4  -5   3        0.33        2.30      1.91 o 
   5  -5   3       19.52       16.18      3.28 o 
   6  -5   3        3.85        3.09      3.32 o 
   7  -5   3       34.07       35.34      3.31 o 
  -7  -4   3       61.29       74.23      6.00 o 
  -6  -4   3       36.10       41.96      3.80 o 
  -5  -4   3       72.81       71.69      4.01 o 
  -4  -4   3        7.57        8.41      1.32 o 
  -3  -4   3      132.13      125.09      1.96 o 
  -2  -4   3       47.26       53.12      2.73 o 
  -1  -4   3      363.73      355.74      5.07 o 
   0  -4   3      120.33      141.39      1.24 o 
   1  -4   3       53.77       56.59      0.85 o 
   2  -4   3        8.63        9.95      1.09 o 
   3  -4   3      121.92      129.48      1.74 o 
   4  -4   3        9.16        8.90      2.06 o 
   5  -4   3       11.38        6.04      2.94 o 
   6  -4   3      274.23      287.85      7.84 o 
   7  -4   3       53.47       63.15      3.65 o 
  -7  -3   3        7.10        5.56      4.59 o 
  -6  -3   3        8.68        8.24      2.34 o 
  -5  -3   3      115.92      115.38      2.88 o 
  -4  -3   3      120.25      120.72      2.53 o 
  -3  -3   3       57.48       56.37      1.28 o 
  -2  -3   3      319.86      315.64      6.38 o 
  -1  -3   3        4.51        0.56     16.71 o 
   0  -3   3      201.29      232.90      3.49 o 
   1  -3   3        0.01       -0.12      0.21 o 
   2  -3   3      108.06      116.38      0.85 o 
   3  -3   3      689.89      667.43      6.34 o 
   4  -3   3       53.29       49.53      2.00 o 
   5  -3   3      101.39       93.91      4.42 o 
   6  -3   3        0.11       -1.04      3.41 o 
   7  -3   3        7.33        3.92      3.56 o 
  -7  -2   3        2.11        2.89      3.07 o 
  -6  -2   3       15.21       14.91      2.12 o 
  -5  -2   3      567.29      596.25      5.95 o 
  -4  -2   3       14.94       12.43      1.31 o 
  -3  -2   3       65.94       55.18      1.49 o 
  -2  -2   3      177.81      194.51      2.85 o 
  -1  -2   3       88.41       81.03      1.11 o 
   0  -2   3      110.04      128.52      2.11 o 
   1  -2   3        0.12        0.12      0.36 o 
   2  -2   3       45.08       45.93      0.86 o 
   3  -2   3      568.19      577.78      7.50 o 
   4  -2   3       60.61       57.01      3.32 o 
   5  -2   3       41.93       38.00      2.18 o 
   6  -2   3        3.36        2.18      2.99 o 
   7  -2   3        3.50        3.57      3.72 o 
  -8  -1   3        4.39        2.72      3.85 o 
  -7  -1   3       30.82       27.23      2.78 o 
  -6  -1   3      270.32      287.21      7.09 o 
  -5  -1   3      425.00      421.66      4.00 o 
  -4  -1   3      227.24      239.91      2.38 o 
  -3  -1   3        3.70        3.10      0.71 o 
  -2  -1   3       49.87       49.15      1.06 o 
  -1  -1   3     2947.04     2856.04     23.56 o 
   0  -1   3       31.40       39.46      0.54 o 
   1  -1   3       53.11       52.46      1.24 o 
   2  -1   3       91.71       96.31      1.38 o 
   3  -1   3      556.82      562.88      6.33 o 
   4  -1   3       15.58       11.27      1.05 o 
   5  -1   3      378.12      404.26     12.18 o 
   6  -1   3      114.67      111.16      3.24 o 
   7  -1   3        1.38        0.61      4.89 o 
  -8   0   3       16.72       15.85      4.96 o 
  -7   0   3       12.79        8.30      2.18 o 
  -6   0   3      182.59      182.14      3.09 o 
  -5   0   3      407.48      410.49      3.44 o 
  -4   0   3      306.82      295.89      2.61 o 
  -3   0   3       85.25       99.90      1.68 o 
  -2   0   3     2048.15     2143.26      9.42 o 
  -1   0   3      819.06      797.85     10.47 o 
   0   0   3        5.59        7.24      0.48 o 
   1   0   3      529.03      539.19      8.47 o 
   2   0   3      448.85      463.47      6.26 o 
   3   0   3      515.17      509.38      8.43 o 
   4   0   3       19.74       19.85      1.59 o 
   5   0   3        0.95        1.00      1.87 o 
   6   0   3       87.12       83.99      3.11 o 
   7   0   3       16.93       15.79      4.75 o 
  -8   1   3        8.34        8.21      5.43 o 
  -7   1   3        1.23        3.03      2.10 o 
  -6   1   3       12.92        7.52      1.63 o 
  -5   1   3      301.75      297.47      2.93 o 
  -4   1   3      127.27      153.11      2.33 o 
  -3   1   3        0.43        0.19      0.71 o 
  -2   1   3      527.20      548.75      5.61 o 
  -1   1   3       11.16       10.04      0.47 o 
   0   1   3       20.32       20.68      1.07 o 
   1   1   3      343.33      321.98      2.57 o 
   2   1   3       72.90       71.36      1.85 o 
   3   1   3        0.63        1.28      1.24 o 
   4   1   3       10.18        7.48      1.77 o 
   5   1   3        0.93        1.28      2.17 o 
   6   1   3        7.20        7.42      2.87 o 
   7   1   3       45.66       51.46      5.89 o 
  -8   2   3       21.04       17.42      3.95 o 
  -7   2   3        1.09        1.74      3.01 o 
  -6   2   3        4.48        3.78      1.34 o 
  -5   2   3      240.60      235.83      2.64 o 
  -4   2   3       23.37       26.63      1.11 o 
  -3   2   3     3738.32     3638.93     26.77 o 
  -2   2   3      527.91      553.91      5.08 o 
  -1   2   3      202.83      199.89      2.36 o 
   0   2   3      195.65      211.85      3.26 o 
   1   2   3       83.23       88.21      1.56 o 
   2   2   3      156.02      175.59      2.90 o 
   3   2   3       63.19       54.26      2.10 o 
   4   2   3        0.92        2.42      1.85 o 
   5   2   3       57.41       58.92      2.13 o 
   6   2   3       15.92       15.98      3.24 o 
  -8   3   3       13.37       10.07      4.21 o 
  -7   3   3        0.69        1.93      3.13 o 
  -6   3   3       65.39       67.72      1.83 o 
  -5   3   3        8.89       10.39      1.31 o 
  -4   3   3      134.78      129.36      2.26 o 
  -3   3   3       21.02       13.53      1.02 o 
  -2   3   3       21.05       20.65      0.95 o 
  -1   3   3        1.76        2.92      1.37 o 
   0   3   3        9.97       10.69      1.22 o 
   1   3   3      147.38      146.03      2.67 o 
   2   3   3        9.71        8.66      1.88 o 
   3   3   3       38.53       34.50      2.37 o 
   4   3   3       12.55       11.46      2.05 o 
   5   3   3       43.93       45.03      2.11 o 
   6   3   3        3.49        5.91      5.20 o 
  -8   4   3       35.36       49.74      6.99 o 
  -7   4   3      132.96      109.13      4.29 o 
  -6   4   3      235.33      225.00      7.27 o 
  -5   4   3       21.70       20.22      1.41 o 
  -4   4   3       57.85       58.14      1.68 o 
  -3   4   3      191.73      179.36      2.74 o 
  -2   4   3       12.41       10.22      0.86 o 
  -1   4   3        0.51        1.57      1.84 o 
   0   4   3        6.45        8.27      1.48 o 
   1   4   3      173.74      182.40      3.27 o 
   2   4   3      118.66      124.06      2.28 o 
   3   4   3      197.11      202.06      3.82 o 
   4   4   3        4.12        4.22      2.33 o 
   5   4   3      102.68      126.28      6.24 o 
  -8   5   3       25.82       27.43      7.34 o 
  -7   5   3        0.13       -1.71     16.43 o 
  -6   5   3        0.58       -0.02      0.15 o 
  -5   5   3       50.08       42.89      1.72 o 
  -4   5   3      457.62      447.09      4.48 o 
  -3   5   3        7.18        4.85      1.24 o 
  -2   5   3        3.77        2.00      1.11 o 
  -1   5   3       69.12       59.60      3.10 o 
   0   5   3        9.22        9.87      2.42 o 
   1   5   3       16.62       16.17      1.82 o 
   2   5   3       17.67       15.34      1.38 o 
   3   5   3       13.32       12.38      2.13 o 
   4   5   3       15.74       15.11      4.62 o 
   5   5   3        8.84       10.63      6.48 o 
  -7   6   3        1.39       -0.39      4.97 o 
  -6   6   3       80.66       85.06      3.96 o 
  -5   6   3        6.64        4.19      1.69 o 
  -4   6   3       31.87       22.41      1.71 o 
  -3   6   3      418.18      421.75      5.69 o 
  -2   6   3        0.31        0.00      0.29 o 
  -1   6   3      114.01      107.12      4.20 o 
   0   6   3        1.22        1.51      1.80 o 
   1   6   3      348.72      362.86     10.63 o 
   2   6   3       96.78       93.75      2.24 o 
   3   6   3       16.41       20.21      3.65 o 
   4   6   3        0.56        3.22      5.98 o 
  -7   7   3        0.07       -0.25      8.56 o 
  -6   7   3        6.92        4.58      3.39 o 
  -5   7   3        0.11        0.61      2.17 o 
  -4   7   3        0.04       -0.20      1.73 o 
  -3   7   3       72.87       79.73      2.55 o 
  -2   7   3       48.38       47.44      2.65 o 
  -1   7   3      136.55      129.88      5.75 o 
   0   7   3       38.57       33.76      2.28 o 
   1   7   3        5.19        5.89      2.16 o 
   2   7   3       14.65        9.93      4.84 o 
   3   7   3       17.60       20.02      4.47 o 
  -6   8   3       17.13       16.97      3.72 o 
  -5   8   3       32.31       26.34      2.59 o 
  -4   8   3       62.62       63.30      2.43 o 
  -3   8   3       10.76       11.65      2.05 o 
  -2   8   3        6.16        1.69      2.25 o 
  -1   8   3      136.09      142.68      3.01 o 
   0   8   3        7.52        5.34      2.58 o 
   1   8   3        2.86        2.17      2.82 o 
   2   8   3        2.37       -0.11      6.01 o 
  -5   9   3       17.01       21.12      3.01 o 
  -4   9   3       24.57       25.98      2.63 o 
  -3   9   3       13.78       14.73      2.54 o 
  -2   9   3       71.93       62.23      2.85 o 
  -1   9   3        4.99        6.18      2.34 o 
   0   9   3        3.81        2.81      3.27 o 
  -4  10   3       32.81       30.36      3.17 o 
  -3  10   3        0.11        0.43      1.66 o 
  -2  10   3        5.21        5.74      2.84 o 
  -1  10   3        9.98        7.52      3.11 o 
  -1 -11   4        7.05        9.34      6.03 o 
   0 -11   4        7.30        9.36      4.80 o 
   1 -11   4        0.01       -0.16      3.63 o 
   2 -11   4       23.00       25.25      5.03 o 
   3 -11   4        7.36        4.57      4.16 o 
   4 -11   4        7.00        5.64      4.87 o 
  -2 -10   4       89.64       94.81      5.89 o 
  -1 -10   4       83.36       96.13      5.29 o 
   0 -10   4        4.55        4.72      2.92 o 
   1 -10   4       27.81       26.28      4.31 o 
   2 -10   4       26.46       27.48      2.71 o 
   3 -10   4       16.61       17.08      3.01 o 
   4 -10   4        8.14        9.06      3.95 o 
   5 -10   4        1.18       -0.44      1.61 o 
  -4  -9   4       15.30       13.87      6.72 o 
  -3  -9   4        5.19        4.24      3.86 o 
  -2  -9   4        3.52        7.51      4.44 o 
  -1  -9   4        1.84       -0.35      1.28 o 
   0  -9   4       54.09       56.00      3.74 o 
   1  -9   4        5.63        6.61      2.17 o 
   2  -9   4       22.78       11.66      3.66 o 
   3  -9   4       34.90       44.39      2.39 o 
   4  -9   4        5.16        8.69      2.94 o 
   5  -9   4       40.87       37.81      3.03 o 
   6  -9   4       25.95       24.45      4.43 o 
  -4  -8   4        3.31        0.87      5.40 o 
  -3  -8   4       23.64       23.63      3.61 o 
  -2  -8   4       69.26       74.59      4.39 o 
  -1  -8   4       18.00       19.87      2.62 o 
   0  -8   4       86.43       87.28      3.75 o 
   1  -8   4        0.00       -0.51      0.51 o 
   2  -8   4      107.46      115.14      3.02 o 
   3  -8   4        8.84        7.88      1.92 o 
   4  -8   4      217.88      220.78      4.63 o 
   5  -8   4       19.20       12.06      4.36 o 
   6  -8   4       16.16       19.63      3.80 o 
  -5  -7   4       24.34       28.49      5.22 o 
  -4  -7   4       54.41       55.45      4.54 o 
  -3  -7   4        7.19        7.20      3.24 o 
  -2  -7   4       17.59       14.94      2.85 o 
  -1  -7   4       64.01       58.31      3.37 o 
   0  -7   4      229.16      230.74      4.97 o 
   1  -7   4        5.52        5.64      0.99 o 
   2  -7   4      194.41      201.12      1.91 o 
   3  -7   4       20.99       20.25      1.82 o 
   4  -7   4      145.52      147.94      3.86 o 
   5  -7   4       46.23       55.88      2.95 o 
   6  -7   4       15.78       20.73      4.03 o 
  -6  -6   4        8.95        8.10      5.80 o 
  -5  -6   4       39.50       32.65      3.99 o 
  -4  -6   4        5.53        3.58      3.17 o 
  -3  -6   4        2.30        1.39      3.09 o 
  -2  -6   4       15.57       13.76      2.76 o 
  -1  -6   4       39.42       41.99      2.82 o 
   0  -6   4      579.21      559.66      3.46 o 
   1  -6   4       46.28       51.09      1.29 o 
   2  -6   4      404.79      415.02      4.74 o 
   3  -6   4      169.01      162.83      6.32 o 
   4  -6   4        0.49        2.83      1.94 o 
   5  -6   4       50.52       53.05      3.84 o 
   6  -6   4      130.92      133.66      5.70 o 
   7  -6   4        7.00        8.07      5.64 o 
  -6  -5   4        6.09        3.28      4.97 o 
  -5  -5   4        0.60        1.13      3.98 o 
  -4  -5   4      580.27      557.42      9.74 o 
  -3  -5   4       35.04       31.69      3.15 o 
  -2  -5   4      142.00      149.78      4.46 o 
  -1  -5   4      123.77      125.01      3.50 o 
   0  -5   4        1.45        0.28      0.56 o 
   1  -5   4        0.49        1.74      0.67 o 
   2  -5   4      112.82      110.49      1.77 o 
   3  -5   4       77.56       71.56      2.76 o 
   4  -5   4      133.15      134.69      4.63 o 
   5  -5   4       26.28       24.62      2.70 o 
   6  -5   4       76.30       72.06      4.62 o 
   7  -5   4      248.62      274.16      8.67 o 
  -7  -4   4        3.12        1.92      5.70 o 
  -6  -4   4        1.10        0.52      5.79 o 
  -5  -4   4        3.24       -0.07      1.71 o 
  -4  -4   4      217.37      224.29      5.93 o 
  -3  -4   4        7.93        6.35      0.83 o 
  -2  -4   4      255.25      249.72      1.85 o 
  -1  -4   4      604.58      631.02      9.67 o 
   0  -4   4      215.06      226.44      4.27 o 
   1  -4   4      117.86      113.87      1.20 o 
   2  -4   4       74.97       78.75      0.86 o 
   3  -4   4        3.86        2.35      0.69 o 
   4  -4   4       79.39       82.74      3.76 o 
   5  -4   4        4.41        2.80      2.67 o 
   6  -4   4       11.28        8.64      3.43 o 
   7  -4   4        5.44        6.40      4.37 o 
  -7  -3   4      168.16      173.91      6.65 o 
  -6  -3   4       16.37       12.29      3.48 o 
  -5  -3   4       21.16       18.47      3.04 o 
  -4  -3   4      144.91      138.78      4.37 o 
  -3  -3   4        7.73        8.47      1.72 o 
  -2  -3   4      282.50      278.36      2.33 o 
  -1  -3   4      183.76      213.66      1.68 o 
   0  -3   4        7.14        6.77      0.41 o 
   1  -3   4       27.81       24.46      1.30 o 
   2  -3   4       52.14       55.49      0.63 o 
   3  -3   4       60.75       66.73      1.12 o 
   4  -3   4      352.66      357.83     15.14 o 
   5  -3   4       27.58       24.16      3.05 o 
   6  -3   4      101.35       96.20      4.78 o 
   7  -3   4        0.77        2.28      5.60 o 
  -7  -2   4        2.46        3.38      4.03 o 
  -6  -2   4       74.73       77.20      2.77 o 
  -5  -2   4      456.06      480.07     12.88 o 
  -4  -2   4       58.79       64.36      2.21 o 
  -3  -2   4       52.63       52.74      1.79 o 
  -2  -2   4        4.09        4.08      0.45 o 
  -1  -2   4      124.54      135.36      2.71 o 
   0  -2   4      454.95      510.65      4.50 o 
   1  -2   4      301.92      326.04      4.24 o 
   2  -2   4      197.29      190.93      3.70 o 
   3  -2   4       45.29       41.60      1.87 o 
   4  -2   4      273.04      268.56      3.76 o 
   5  -2   4       13.85       12.64      1.69 o 
   6  -2   4      107.77      110.18      5.29 o 
   7  -2   4        0.62       -0.03      0.14 o 
  -8  -1   4        4.33        1.45      5.25 o 
  -7  -1   4       43.11       49.20      2.87 o 
  -6  -1   4      366.13      380.41      5.33 o 
  -5  -1   4      228.99      221.77      3.09 o 
  -4  -1   4      316.99      295.46      7.34 o 
  -3  -1   4       36.10       32.81      1.96 o 
  -2  -1   4      420.24      430.36      5.28 o 
  -1  -1   4      103.16      121.45      2.23 o 
   0  -1   4      587.23      608.83      4.21 o 
   1  -1   4     1915.43     2004.39     11.22 o 
   2  -1   4      248.61      248.48      2.97 o 
   3  -1   4       42.94       41.72      1.69 o 
   4  -1   4      130.43      127.23      2.88 o 
   5  -1   4        0.05        0.18      1.50 o 
   6  -1   4        3.10        2.60      4.48 o 
   7  -1   4       10.71        7.53      5.64 o 
  -8   0   4        0.08       -0.50      1.99 o 
  -7   0   4       63.58       60.42      2.36 o 
  -6   0   4       86.35       75.80      3.14 o 
  -5   0   4      223.92      222.43      2.67 o 
  -4   0   4       95.43      104.50      2.56 o 
  -3   0   4      205.90      224.42      4.25 o 
  -2   0   4      363.74      388.58      3.52 o 
  -1   0   4      698.69      743.65      4.20 o 
   0   0   4      607.50      615.98      7.89 o 
   1   0   4       12.01       11.78      0.99 o 
   2   0   4      386.00      379.19      3.92 o 
   3   0   4       73.97       78.51      3.44 o 
   4   0   4       13.87       12.94      1.69 o 
   5   0   4       99.87       94.08      2.49 o 
   6   0   4        5.05        6.51      2.77 o 
   7   0   4       11.41       16.14      5.79 o 
  -8   1   4        4.82        4.19      5.96 o 
  -7   1   4       38.15       36.88      2.21 o 
  -6   1   4       55.67       51.99      1.67 o 
  -5   1   4      242.51      241.05      3.13 o 
  -4   1   4       32.18       28.13      2.03 o 
  -3   1   4      299.21      369.17      3.26 o 
  -2   1   4     2873.63     2943.86     76.56 o 
  -1   1   4      166.61      168.80      3.02 o 
   0   1   4      159.55      153.19      2.36 o 
   1   1   4      243.80      254.39      2.57 o 
   2   1   4      716.35      704.89      5.64 o 
   3   1   4      103.78      115.61      2.78 o 
   4   1   4       52.62       58.74      2.51 o 
   5   1   4       40.17       38.18      2.32 o 
   6   1   4       62.53       61.77      3.22 o 
  -8   2   4        0.12        0.11      5.76 o 
  -7   2   4       20.46       22.21      1.99 o 
  -6   2   4       49.93       46.48      1.77 o 
  -5   2   4       41.87       44.47      2.10 o 
  -4   2   4      150.75      131.99      2.32 o 
  -3   2   4      566.20      535.52      3.99 o 
  -2   2   4       13.82       10.58      0.57 o 
  -1   2   4       48.83       45.82      2.15 o 
   0   2   4        2.59        1.58      0.99 o 
   1   2   4       50.93       53.90      1.74 o 
   2   2   4       19.13       23.31      1.59 o 
   3   2   4      156.00      149.47      3.26 o 
   4   2   4        6.75        6.98      2.01 o 
   5   2   4        0.07        0.69      2.10 o 
   6   2   4       12.51       13.22      3.77 o 
  -8   3   4        2.37        2.23      6.64 o 
  -7   3   4        6.69        7.35      5.14 o 
  -6   3   4       90.80       83.02      2.16 o 
  -5   3   4       71.15       75.51      2.02 o 
  -4   3   4      541.05      535.46      4.50 o 
  -3   3   4      455.44      483.08      8.62 o 
  -2   3   4      186.28      186.58      5.65 o 
  -1   3   4       37.50       31.70      2.05 o 
   0   3   4      103.20       87.62      2.21 o 
   1   3   4        1.66        1.27      1.31 o 
   2   3   4       92.29       89.62      2.54 o 
   3   3   4       27.42       31.09      2.02 o 
   4   3   4       35.06       36.53      2.45 o 
   5   3   4       21.08       23.78      3.05 o 
  -8   4   4       37.58       41.60      7.08 o 
  -7   4   4       33.89       36.57      4.40 o 
  -6   4   4        1.54        1.30      2.31 o 
  -5   4   4      151.22      152.03      2.79 o 
  -4   4   4       72.35       67.66      2.65 o 
  -3   4   4      107.03      104.20      2.08 o 
  -2   4   4       29.88       31.67      2.22 o 
  -1   4   4        2.14        0.27      0.87 o 
   0   4   4       62.66       57.91      2.14 o 
   1   4   4        3.91        1.95      1.67 o 
   2   4   4        1.16        0.74      1.40 o 
   3   4   4        6.73        2.58      2.11 o 
   4   4   4       33.21       33.09      2.74 o 
   5   4   4        0.34        1.56      5.60 o 
  -7   5   4       32.65       28.01      4.72 o 
  -6   5   4        1.96       -0.91      2.36 o 
  -5   5   4       47.40       47.56      1.89 o 
  -4   5   4      122.40      120.09      3.05 o 
  -3   5   4        6.14        6.42      1.33 o 
  -2   5   4       26.80       25.78      1.46 o 
  -1   5   4        8.49        9.58      2.57 o 
   0   5   4      109.26      111.50      3.90 o 
   1   5   4       83.45       81.67      2.85 o 
   2   5   4      404.22      412.14      4.59 o 
   3   5   4       75.32       73.24      2.84 o 
   4   5   4       40.90       50.68      5.52 o 
  -7   6   4       15.41       18.28      6.75 o 
  -6   6   4        7.65        6.42      3.00 o 
  -5   6   4       46.44       42.54      2.66 o 
  -4   6   4        0.74        0.17      0.77 o 
  -3   6   4        1.10        0.16      0.78 o 
  -2   6   4      184.79      189.64      4.08 o 
  -1   6   4       62.30       60.94      2.56 o 
   0   6   4       96.83      101.17      7.93 o 
   1   6   4        6.63        6.05      1.66 o 
   2   6   4        0.16        0.34      0.66 o 
   3   6   4        0.66        0.56      6.39 o 
   4   6   4       16.55       20.05      6.00 o 
  -7   7   4       54.25       57.07      7.53 o 
  -6   7   4       12.24        9.75      3.67 o 
  -5   7   4       25.94       29.06      2.27 o 
  -4   7   4       46.85       42.33      2.03 o 
  -3   7   4        0.08        0.32      2.13 o 
  -2   7   4       77.21       81.37      3.53 o 
  -1   7   4        5.23        5.04      2.22 o 
   0   7   4      105.87      108.36      3.90 o 
   1   7   4       43.54       38.45      2.63 o 
   2   7   4        0.01        2.45      4.99 o 
   3   7   4        7.02        7.50      6.36 o 
  -6   8   4       83.05       88.74      4.50 o 
  -5   8   4       58.70       64.88      2.75 o 
  -4   8   4        8.88        9.91      2.42 o 
  -3   8   4       40.97       44.06      2.55 o 
  -2   8   4       35.82       36.28      3.25 o 
  -1   8   4       53.72       54.93      2.55 o 
   0   8   4       38.15       41.69      4.88 o 
   1   8   4        4.67        2.65      2.99 o 
   2   8   4        3.77        2.77      6.60 o 
  -5   9   4        8.65        8.20      3.98 o 
  -4   9   4       11.27        9.15      3.83 o 
  -3   9   4       29.20       30.07      2.96 o 
  -2   9   4       20.31       17.57      3.01 o 
  -1   9   4        2.82        3.00      2.71 o 
   0   9   4        7.24        4.89      3.63 o 
  -3  10   4       19.12       18.05      6.04 o 
  -2  10   4        5.69        6.63      3.94 o 
  -1 -11   5       80.76       83.60      6.01 o 
   0 -11   5       73.38       75.05      5.53 o 
   1 -11   5       24.09       20.27      4.64 o 
   2 -11   5        0.08       -0.67      4.27 o 
   3 -11   5       20.49       28.59      3.99 o 
   4 -11   5       13.75       11.01      4.48 o 
  -3 -10   5       52.91       52.77      6.58 o 
  -2 -10   5        0.01       -0.02      0.07 o 
  -1 -10   5       27.37       37.52      4.62 o 
   0 -10   5       16.35       14.02      2.58 o 
   1 -10   5       15.40       16.42      3.65 o 
   2 -10   5        8.76        4.82      4.33 o 
   3 -10   5       19.15       15.91      5.09 o 
   4 -10   5       17.95       23.08      5.30 o 
   5 -10   5       82.66       97.93      4.39 o 
  -4  -9   5       26.96       27.42      5.91 o 
  -3  -9   5       19.56       20.47      5.27 o 
  -2  -9   5        0.70        0.80      3.62 o 
  -1  -9   5        7.29        5.55      3.61 o 
   0  -9   5       11.14       10.60      2.27 o 
   1  -9   5       57.04       65.83      4.11 o 
   2  -9   5        0.09        1.15      3.77 o 
   3  -9   5       26.92       26.66      2.35 o 
   4  -9   5       10.42       12.87      2.97 o 
   5  -9   5       70.14       70.73      5.22 o 
  -4  -8   5       31.33       32.83      4.40 o 
  -3  -8   5        4.20        5.40      4.21 o 
  -2  -8   5        1.09       -1.65      2.63 o 
  -1  -8   5        0.99       -0.29      1.03 o 
   0  -8   5       13.51       11.29      1.83 o 
   1  -8   5       70.17       66.83      2.23 o 
   2  -8   5        8.79       10.81      1.86 o 
   3  -8   5        6.23        5.98      2.08 o 
   4  -8   5      153.02      156.66      4.06 o 
   5  -8   5      120.55      128.15      4.16 o 
   6  -8   5       11.19       10.86      5.29 o 
  -5  -7   5       44.58       49.35      4.28 o 
  -4  -7   5       92.26       94.43      5.14 o 
  -3  -7   5        0.68        0.69      3.33 o 
  -2  -7   5        6.38        7.23      2.61 o 
  -1  -7   5       60.66       52.92      3.35 o 
   0  -7   5       37.51       31.14      1.07 o 
   1  -7   5      231.89      239.56      2.68 o 
   2  -7   5        6.57        6.15      1.42 o 
   3  -7   5      118.26      123.22      3.30 o 
   4  -7   5      138.98      122.00      3.65 o 
   5  -7   5        0.08       -0.36      6.35 o 
   6  -7   5       22.01       24.47      5.41 o 
  -6  -6   5       40.85       45.22      4.71 o 
  -5  -6   5       35.76       30.94      4.59 o 
  -4  -6   5        9.56        4.14      2.99 o 
  -3  -6   5      262.19      251.93      6.49 o 
  -1  -6   5       88.96       81.20      3.30 o 
   0  -6   5        0.73       -0.07      0.47 o 
   1  -6   5      359.54      377.61      3.11 o 
   2  -6   5      178.17      182.69      2.02 o 
   3  -6   5      246.39      243.53      4.67 o 
   4  -6   5        0.02        0.61      1.93 o 
   5  -6   5       35.26       34.69      3.99 o 
   6  -6   5        0.39        3.10      5.20 o 
  -6  -5   5       30.33       23.63      4.85 o 
  -5  -5   5        6.09        1.14      4.06 o 
  -4  -5   5       82.08       75.52      4.38 o 
  -3  -5   5       50.76       55.26      3.47 o 
  -2  -5   5       19.21       17.24      2.31 o 
  -1  -5   5      262.09      257.57      3.89 o 
   0  -5   5        0.23        1.10      0.67 o 
   1  -5   5      124.92      129.45      1.76 o 
   2  -5   5        7.03        6.31      0.61 o 
   3  -5   5       81.44       84.71      2.69 o 
   4  -5   5        0.78        2.79      2.95 o 
   5  -5   5       54.27       60.36      3.83 o 
   6  -5   5       20.48       21.45      3.99 o 
   7  -5   5       26.87       29.97      5.58 o 
  -7  -4   5       15.06       18.00      5.90 o 
  -6  -4   5       45.50       47.99      4.45 o 
  -5  -4   5      309.06      295.44      7.42 o 
  -4  -4   5      167.86      174.95      5.41 o 
  -3  -4   5      229.34      214.85      4.48 o 
  -2  -4   5      287.21      293.66      2.36 o 
  -1  -4   5      246.07      238.44      1.67 o 
   0  -4   5       20.83       21.73      0.64 o 
   1  -4   5        6.15        6.09      0.63 o 
   2  -4   5      126.90      130.58      1.45 o 
   3  -4   5       70.57       70.85      1.30 o 
   4  -4   5       11.75        8.55      2.88 o 
   5  -4   5        3.61        1.72      3.24 o 
   6  -4   5      231.71      260.80      7.94 o 
   7  -4   5      104.69      113.42      6.12 o 
  -7  -3   5        5.74        4.87      5.28 o 
  -6  -3   5       40.47       44.44      3.80 o 
  -5  -3   5       65.51       66.73      3.65 o 
  -4  -3   5       10.79        8.93      2.18 o 
  -3  -3   5      290.63      296.05      2.93 o 
  -2  -3   5      112.20      122.75      2.41 o 
  -1  -3   5      198.49      205.75      4.39 o 
   0  -3   5       47.11       45.01      0.95 o 
   1  -3   5      100.05      133.94      1.80 o 
   2  -3   5        3.59        3.26      0.60 o 
   3  -3   5      118.50      117.67      3.94 o 
   4  -3   5       30.21       25.82      1.79 o 
   5  -3   5       27.78       23.22      3.40 o 
   6  -3   5        3.38        2.36      3.73 o 
   7  -3   5        5.00        4.92      4.96 o 
  -7  -2   5        1.49        1.83      4.67 o 
  -6  -2   5       49.79       47.48      3.38 o 
  -5  -2   5      280.54      270.31      6.32 o 
  -4  -2   5      138.16      136.80      3.04 o 
  -3  -2   5       71.53       69.74      2.04 o 
  -2  -2   5       27.15       24.31      0.95 o 
  -1  -2   5      341.84      351.57      3.21 o 
   0  -2   5        7.74       10.37      0.41 o 
   1  -2   5      440.96      460.39      2.61 o 
   2  -2   5        1.06       -0.44      1.93 o 
   3  -2   5      461.11      448.38      4.38 o 
   4  -2   5        1.87        1.77      1.62 o 
   5  -2   5      100.82       98.22      2.42 o 
   6  -2   5        5.78        3.38      4.73 o 
   7  -2   5        6.43        4.45      5.57 o 
  -8  -1   5        2.64        2.62      5.39 o 
  -7  -1   5       23.58       23.00      3.99 o 
  -6  -1   5      138.96      140.30      4.88 o 
  -5  -1   5      120.96      122.94      5.47 o 
  -4  -1   5       54.11       47.50      1.83 o 
  -3  -1   5       29.13       36.55      2.25 o 
  -2  -1   5        0.02       -0.07      0.22 o 
  -1  -1   5       81.33       74.69      0.91 o 
   0  -1   5     1493.58     1567.58      4.49 o 
   1  -1   5      259.40      270.48      4.65 o 
   2  -1   5        9.09        6.37      1.04 o 
   3  -1   5       34.46       29.29      1.63 o 
   4  -1   5        1.02        1.15      1.73 o 
   5  -1   5      144.08      156.34      3.04 o 
   6  -1   5        5.79        4.29      4.65 o 
  -8   0   5       59.96       56.72      4.78 o 
  -7   0   5        0.99        0.83      3.48 o 
  -6   0   5      143.87      147.09      4.36 o 
  -5   0   5       55.39       53.53      2.21 o 
  -4   0   5       79.00       86.09      3.24 o 
  -3   0   5      446.38      430.73      4.38 o 
  -2   0   5      164.67      181.10      2.09 o 
  -1   0   5     1272.21     1244.53     18.94 o 
   0   0   5     1204.29     1247.00      8.61 o 
   1   0   5       43.63       33.22      1.41 o 
   2   0   5       12.68       12.90      1.32 o 
   3   0   5      600.80      615.77      5.90 o 
   4   0   5       84.21       92.55      2.90 o 
   5   0   5        9.46       11.65      2.55 o 
   6   0   5        7.73        3.36      5.07 o 
  -7   1   5        8.91        9.11      2.10 o 
  -6   1   5        0.35        0.04      0.24 o 
  -5   1   5       38.85       37.40      2.19 o 
  -4   1   5      332.06      350.77      4.37 o 
  -3   1   5        0.15        1.66      0.97 o 
  -2   1   5       16.66       17.68      0.62 o 
  -1   1   5      775.69      778.71      5.28 o 
   0   1   5       26.17       27.22      1.99 o 
   1   1   5      476.32      478.97      3.79 o 
   2   1   5       43.37       44.52      2.40 o 
   3   1   5      271.35      275.15      4.29 o 
   4   1   5       30.47       25.77      2.05 o 
   5   1   5       33.71       43.17      2.67 o 
   6   1   5        0.53        0.00      0.59 o 
  -8   2   5        1.08        1.16      5.79 o 
  -7   2   5        8.71        6.93      2.19 o 
  -6   2   5       14.03       14.82      1.69 o 
  -5   2   5       52.01       57.25      2.36 o 
  -4   2   5      190.27      174.71      2.78 o 
  -3   2   5     1067.50     1079.75     10.34 o 
  -2   2   5      162.87      168.90      4.00 o 
  -1   2   5      160.91      155.18      2.72 o 
   0   2   5       70.65       77.69      2.75 o 
   1   2   5      257.76      255.79      3.77 o 
   2   2   5       97.57      103.94      2.73 o 
   3   2   5       11.18       10.34      1.99 o 
   4   2   5        0.07        0.17      0.76 o 
   5   2   5       71.77       81.98      3.35 o 
   6   2   5       25.29       26.03      4.02 o 
  -8   3   5        0.04        0.23      6.89 o 
  -7   3   5        1.42        0.63      4.97 o 
  -6   3   5        2.32        1.43      2.16 o 
  -5   3   5      137.47      144.15      2.81 o 
  -4   3   5      284.69      264.11      3.87 o 
  -3   3   5      169.57      166.73      4.51 o 
  -2   3   5      324.71      296.93      6.05 o 
  -1   3   5        0.74        0.88      1.59 o 
   0   3   5        5.62        5.25      1.37 o 
   1   3   5       61.26       59.31      3.08 o 
   2   3   5       30.53       24.63      1.85 o 
   3   3   5       15.08       14.93      1.95 o 
   4   3   5        9.75       10.92      2.56 o 
   5   3   5        8.96        8.30      3.37 o 
  -8   4   5       62.71       65.47      7.25 o 
  -7   4   5        0.00       -1.55      5.67 o 
  -6   4   5       46.01       51.45      2.59 o 
  -5   4   5        0.91        0.31      1.62 o 
  -4   4   5       52.30       55.82      2.45 o 
  -3   4   5       46.03       42.91      5.24 o 
  -2   4   5       56.35       48.30      2.78 o 
  -1   4   5       56.95       50.49      2.92 o 
   0   4   5        1.31        1.04      1.73 o 
   1   4   5      126.67      126.31      9.76 o 
   2   4   5       29.97       24.33      1.64 o 
   3   4   5      148.10      160.10      3.90 o 
   4   4   5        0.38       -0.04      1.87 o 
   5   4   5       96.05      100.26      6.51 o 
  -7   5   5        0.56       -0.14      2.69 o 
  -6   5   5       76.27       76.50      2.52 o 
  -5   5   5        6.59        4.41      1.90 o 
  -4   5   5       71.09       75.25      2.47 o 
  -3   5   5       35.92       42.68      1.87 o 
  -2   5   5       70.80       75.26      5.12 o 
  -1   5   5       78.59       78.52      2.73 o 
   0   5   5        0.22       -1.08      1.09 o 
   1   5   5        1.94        0.24      1.75 o 
   2   5   5       30.72       25.87      1.82 o 
   3   5   5       38.60       44.32      2.74 o 
   4   5   5        0.94        2.52      5.87 o 
  -7   6   5       26.91       30.69      6.17 o 
  -6   6   5      142.55      152.23      4.50 o 
  -5   6   5        0.23       -0.93      2.29 o 
  -4   6   5        1.31        1.26      1.79 o 
  -3   6   5       19.47       21.37      1.84 o 
  -2   6   5       13.02       12.99      1.77 o 
  -1   6   5       79.00       81.02      5.90 o 
   0   6   5        1.29        2.12      2.19 o 
   1   6   5      146.97      141.28      2.89 o 
   2   6   5       96.19       97.10      2.66 o 
   3   6   5        3.34        4.29      4.92 o 
  -6   7   5        5.82        3.60      3.80 o 
  -5   7   5       30.48       27.15      3.14 o 
  -4   7   5        9.88        7.33      2.46 o 
  -3   7   5       24.42       24.27      2.09 o 
  -2   7   5       37.09       38.71      1.82 o 
  -1   7   5      216.61      235.04      4.73 o 
   0   7   5       35.40       32.57      2.60 o 
   1   7   5       10.61       11.04      3.17 o 
   2   7   5        0.35       -0.07      0.29 o 
  -6   8   5        5.22        3.32      4.25 o 
  -5   8   5        1.68        4.04      3.95 o 
  -4   8   5        7.71        8.28      4.11 o 
  -3   8   5       12.33       11.25      3.53 o 
  -2   8   5       18.17       17.03      3.16 o 
  -1   8   5       12.36       10.80      2.27 o 
   0   8   5        0.07        0.38      2.15 o 
   1   8   5        3.61        3.18      3.52 o 
  -4   9   5       19.43       16.10      5.31 o 
  -3   9   5        1.49        3.95      5.18 o 
  -2   9   5       17.62       21.41      3.05 o 
  -1   9   5       20.93       20.65      3.83 o 
   0   9   5       13.54        9.75      4.25 o 
  -1 -11   6        0.90       -1.03      2.39 o 
   0 -11   6       17.95       19.50      5.41 o 
   1 -11   6        6.16        3.96      5.45 o 
   2 -11   6       14.95       10.39      5.72 o 
   3 -11   6        0.29       -0.68      3.62 o 
  -3 -10   6        0.02        0.46      6.52 o 
  -2 -10   6       40.78       40.59      4.75 o 
  -1 -10   6       36.36       34.13      4.11 o 
   0 -10   6       13.51       14.88      3.55 o 
   1 -10   6       16.02       14.14      3.84 o 
   2 -10   6        0.46        1.01      4.59 o 
   3 -10   6        3.62        0.80      5.20 o 
   4 -10   6        4.78        1.68      4.91 o 
  -4  -9   6       57.41       52.99      5.16 o 
  -3  -9   6       14.81       15.78      5.08 o 
  -2  -9   6       17.10       21.64      4.25 o 
  -1  -9   6       49.36       41.85      3.54 o 
   0  -9   6       41.76       44.81      2.34 o 
   1  -9   6        2.47        4.14      3.22 o 
   2  -9   6       12.57       10.65      4.02 o 
   3  -9   6        0.25        0.15      2.08 o 
   4  -9   6       26.64       34.25      2.87 o 
   5  -9   6        6.89        6.64      3.75 o 
  -5  -8   6        9.79        4.06      6.64 o 
  -4  -8   6       24.51       26.49      4.16 o 
  -3  -8   6       10.10        6.78      3.89 o 
  -2  -8   6        0.56        1.09      3.54 o 
  -1  -8   6       56.60       47.67      3.23 o 
   0  -8   6      184.97      176.39      3.67 o 
   1  -8   6        0.08       -0.32      1.03 o 
   2  -8   6        7.44        7.68      1.93 o 
   3  -8   6        0.07       -0.41      2.11 o 
   4  -8   6      152.22      162.33      4.22 o 
   5  -8   6        0.72        1.93      3.66 o 
   6  -8   6       39.09       40.99      6.20 o 
  -5  -7   6       39.70       42.55      4.67 o 
  -4  -7   6       90.37       92.56      5.21 o 
  -3  -7   6        2.18        2.97      2.92 o 
  -2  -7   6        2.58       -1.52      1.77 o 
  -1  -7   6        9.64        7.16      2.39 o 
   0  -7   6       30.29       31.70      1.16 o 
   1  -7   6       23.73       20.83      1.14 o 
   2  -7   6      295.97      307.03      7.23 o 
   3  -7   6        1.04       -0.02      0.83 o 
   4  -7   6      151.62      159.77      4.13 o 
   5  -7   6        7.59        8.41      4.56 o 
   6  -7   6       13.67       16.35      5.47 o 
  -6  -6   6       19.72       17.72      4.62 o 
  -5  -6   6       63.68       68.04      4.49 o 
  -4  -6   6        8.95        4.71      3.31 o 
  -3  -6   6        2.44        1.79      3.03 o 
  -2  -6   6      133.15      127.65      4.49 o 
  -1  -6   6        0.71       -0.36      0.68 o 
   0  -6   6      264.38      275.85      2.49 o 
   1  -6   6       24.17       23.81      1.10 o 
   2  -6   6       38.80       34.18      1.14 o 
   3  -6   6       43.98       46.33      2.37 o 
   4  -6   6        0.03        1.76      2.44 o 
   5  -6   6        5.03        3.31      3.65 o 
   6  -6   6       54.09       62.10      5.47 o 
  -6  -5   6        0.52       -0.90      7.80 o 
  -5  -5   6        9.24        8.14      3.49 o 
  -4  -5   6      325.53      328.30      7.51 o 
  -3  -5   6       86.04       88.24      4.00 o 
  -2  -5   6      349.12      314.16      3.23 o 
  -1  -5   6        0.41       -0.60      0.65 o 
   0  -5   6      313.03      315.62      2.28 o 
   1  -5   6      432.27      424.91      2.70 o 
   2  -5   6       46.60       39.16      1.26 o 
   3  -5   6       35.66       34.35      1.56 o 
   4  -5   6      113.92      117.59      4.79 o 
   5  -5   6        0.02       -0.09      0.61 o 
   6  -5   6        5.49        2.79      4.06 o 
  -7  -4   6        2.77        1.25      5.06 o 
  -6  -4   6        5.92        3.12      4.09 o 
  -5  -4   6        1.93        2.00      3.53 o 
  -4  -4   6      119.91      118.92      4.45 o 
  -3  -4   6       53.77       50.83      2.19 o 
  -2  -4   6      328.78      311.20      4.00 o 
  -1  -4   6       29.19       31.11      1.78 o 
   0  -4   6       14.98       15.25      0.62 o 
   1  -4   6       77.97       81.86      1.62 o 
   2  -4   6      241.62      235.86      5.16 o 
   3  -4   6        0.26        0.59      0.69 o 
   4  -4   6        9.01        4.72      1.99 o 
   5  -4   6        8.44        5.96      3.00 o 
   6  -4   6       32.23       35.10      4.08 o 
  -7  -3   6       43.10       44.90      4.26 o 
  -6  -3   6       60.30       64.19      3.94 o 
  -5  -3   6       80.76       85.07      4.19 o 
  -4  -3   6       59.09       56.39      1.23 o 
  -3  -3   6      320.30      312.57      4.21 o 
  -2  -3   6      515.91      509.79      6.94 o 
  -1  -3   6      138.95      151.09      3.48 o 
   0  -3   6       34.25       35.05      0.85 o 
   1  -3   6       70.91       76.07      0.94 o 
   2  -3   6       60.41       59.42      2.88 o 
   3  -3   6        9.94        6.97      1.96 o 
   4  -3   6       94.37      105.33      4.43 o 
   5  -3   6        0.03       -0.07      0.91 o 
   6  -3   6       82.71       80.35      5.20 o 
  -7  -2   6       28.03       28.99      4.42 o 
  -6  -2   6        0.40        1.19      2.86 o 
  -5  -2   6      103.12      101.57      3.01 o 
  -4  -2   6        8.21        6.62      1.30 o 
  -3  -2   6      222.58      228.03      2.74 o 
  -2  -2   6      450.40      448.41      6.81 o 
  -1  -2   6       14.88       15.03      0.62 o 
   0  -2   6      292.70      353.54      3.89 o 
   1  -2   6      743.89      798.73      4.56 o 
   2  -2   6      279.99      265.46      5.43 o 
   3  -2   6       52.14       38.17      2.79 o 
   4  -2   6      104.38      113.84      2.87 o 
   5  -2   6       11.32        8.99      3.08 o 
   6  -2   6       10.98       11.09      4.51 o 
  -8  -1   6        5.69        4.38      5.73 o 
  -7  -1   6      134.83      137.07      5.49 o 
  -6  -1   6       53.66       50.54      2.43 o 
  -5  -1   6      269.52      262.94      4.40 o 
  -4  -1   6        7.16        3.18      2.08 o 
  -3  -1   6       27.37       21.49      1.40 o 
  -2  -1   6      286.54      282.67      2.65 o 
  -1  -1   6        0.02        0.45      0.42 o 
   0  -1   6      616.84      672.62      5.67 o 
   1  -1   6      436.08      506.34      6.90 o 
   2  -1   6      101.52       81.92      3.40 o 
   3  -1   6       91.63       84.67      2.53 o 
   4  -1   6      249.35      259.96      4.34 o 
   5  -1   6       21.72       19.32      2.43 o 
   6  -1   6       30.36       29.26      5.32 o 
  -8   0   6       15.03       13.16      4.91 o 
  -7   0   6        3.86        4.26      2.66 o 
  -6   0   6        3.45        2.40      1.99 o 
  -5   0   6       38.55       37.08      2.76 o 
  -4   0   6        2.39        3.80      1.98 o 
  -3   0   6      279.51      254.69      3.61 o 
  -2   0   6      391.21      374.40      3.62 o 
  -1   0   6       13.10       17.60      1.11 o 
   0   0   6     1227.79     1269.02      5.27 o 
   1   0   6       25.66       26.84      2.05 o 
   2   0   6        8.89        7.44      1.29 o 
   3   0   6        1.50        1.91      1.82 o 
   4   0   6        8.72        4.35      2.23 o 
   5   0   6        0.71        0.82      2.73 o 
   6   0   6       17.91       18.74      5.13 o 
  -7   1   6        4.53        3.35      2.66 o 
  -6   1   6        0.06       -0.36      1.82 o 
  -5   1   6       44.97       49.59      2.97 o 
  -4   1   6      193.26      201.87      3.55 o 
  -3   1   6       21.00       14.22      0.85 o 
  -2   1   6      365.73      362.10      8.84 o 
  -1   1   6       25.47       21.69      1.30 o 
   0   1   6      555.98      503.40      6.88 o 
   1   1   6       14.14       12.14      1.11 o 
   2   1   6      751.00      762.86     19.77 o 
   3   1   6      531.88      540.38     10.47 o 
   4   1   6        0.14       -0.60      1.15 o 
   5   1   6       15.47       17.15      2.89 o 
   6   1   6        1.35       -0.04      2.58 o 
  -7   2   6       24.51       28.29      2.49 o 
  -6   2   6        0.01        0.44      3.05 o 
  -5   2   6       13.97        9.47      1.75 o 
  -4   2   6       55.24       52.81      2.10 o 
  -3   2   6       95.16       80.39      2.23 o 
  -2   2   6      110.79      109.57      2.58 o 
  -1   2   6      211.82      219.72      1.81 o 
   0   2   6      273.71      265.73      5.48 o 
   1   2   6        1.81        0.09      0.38 o 
   2   2   6       10.45       12.02      1.68 o 
   3   2   6      151.87      142.54      3.55 o 
   4   2   6       82.86       85.52      3.19 o 
   5   2   6       21.03       20.93      3.41 o 
  -7   3   6        8.72        8.16      2.36 o 
  -6   3   6        5.34        3.60      3.20 o 
  -5   3   6      116.70      116.62      3.63 o 
  -4   3   6       90.64       85.49      2.61 o 
  -3   3   6      355.60      357.96      6.75 o 
  -2   3   6        0.07       -0.06      0.33 o 
  -1   3   6      171.57      165.14      4.64 o 
   0   3   6       32.40       27.86      2.02 o 
   1   3   6       11.79        8.36      1.78 o 
   2   3   6        9.30        7.34      1.99 o 
   3   3   6        0.04       -0.40      1.10 o 
   4   3   6       60.06       67.28      3.16 o 
   5   3   6       35.93       39.30      4.02 o 
  -7   4   6       15.77       15.47      4.78 o 
  -6   4   6        7.03        6.58      2.21 o 
  -5   4   6       91.97       92.97      2.86 o 
  -4   4   6       95.73       93.82      4.29 o 
  -3   4   6      178.73      177.50      8.77 o 
  -2   4   6       18.93       19.19      1.08 o 
  -1   4   6       73.89       66.86      3.55 o 
   0   4   6      106.20      118.45      3.33 o 
   1   4   6        5.68        5.49      1.92 o 
   2   4   6        5.78        4.91      2.41 o 
   3   4   6        2.50        3.44      2.64 o 
   4   4   6        0.05        1.04      3.21 o 
  -7   5   6        9.43       13.98      5.69 o 
  -6   5   6        4.09        1.51      2.45 o 
  -5   5   6       34.96       35.38      2.29 o 
  -4   5   6        7.40        4.28      3.22 o 
  -3   5   6        3.29        2.71      1.56 o 
  -2   5   6       47.14       43.19      2.09 o 
  -1   5   6       44.26       46.18      3.19 o 
   0   5   6       43.07       43.95      4.05 o 
   1   5   6       18.68       17.61      1.85 o 
   2   5   6      196.24      199.42      4.87 o 
   3   5   6       11.95        7.30      3.45 o 
  -7   6   6       13.99       11.83      3.87 o 
  -6   6   6        1.76        0.85      3.19 o 
  -5   6   6        4.24        4.07      4.12 o 
  -4   6   6        4.25        2.21      3.70 o 
  -3   6   6       69.53       69.91      3.94 o 
  -2   6   6       19.54       18.95      1.52 o 
  -1   6   6        0.05        0.82      3.30 o 
   0   6   6      132.02      143.75      5.80 o 
   1   6   6        3.20        3.93      2.22 o 
   2   6   6       23.23       24.13      2.96 o 
   3   6   6        2.01        0.69      6.61 o 
  -6   7   6        4.75        5.20      4.65 o 
  -5   7   6        3.59        3.01      4.24 o 
  -4   7   6        4.99        5.66      4.45 o 
  -3   7   6        9.55       10.19      4.26 o 
  -2   7   6       23.87       23.87      2.40 o 
  -1   7   6       21.91       20.29      2.61 o 
   0   7   6        1.99        0.62      2.86 o 
   1   7   6       23.02       21.89      3.38 o 
   2   7   6        4.58        7.05      5.19 o 
  -5   8   6        8.66       11.16      4.62 o 
  -4   8   6        4.38        3.02      4.71 o 
  -3   8   6       14.06       13.46      3.27 o 
  -2   8   6       81.29       83.05      3.45 o 
  -1   8   6       67.51       69.47      3.92 o 
   0   8   6        4.92        7.39      3.54 o 
  -3   9   6       17.00       16.95      4.24 o 
  -2   9   6        2.84        4.26      3.89 o 
  -1 -11   7       32.67       32.62      5.88 o 
   0 -11   7        4.82        0.82      5.47 o 
   1 -11   7       48.55       52.54      5.56 o 
   2 -11   7        0.19        1.30      5.85 o 
   3 -11   7        9.67        8.09      6.28 o 
  -2 -10   7        1.74        4.19      4.75 o 
  -1 -10   7       75.56       76.69      4.59 o 
   0 -10   7       48.05       49.31      4.50 o 
   1 -10   7        4.48        3.27      4.65 o 
   2 -10   7        1.77        2.24      4.12 o 
   3 -10   7        8.06        6.64      5.59 o 
   4 -10   7        7.28        8.78      5.66 o 
  -4  -9   7       15.58       16.38      5.77 o 
  -3  -9   7       26.50       32.72      4.94 o 
  -2  -9   7        5.70        2.40      3.74 o 
  -1  -9   7        7.44       10.81      3.39 o 
   0  -9   7       14.85        7.51      2.40 o 
   1  -9   7       14.75       15.29      3.58 o 
   2  -9   7        6.92        6.11      3.50 o 
   3  -9   7       29.38       27.43      2.87 o 
   4  -9   7        7.36        9.18      3.19 o 
   5  -9   7       24.24       26.42      4.20 o 
  -4  -8   7       27.08       28.52      4.20 o 
  -3  -8   7       10.89        7.72      4.41 o 
  -2  -8   7       76.80       77.63      4.37 o 
  -1  -8   7       17.80       18.93      3.01 o 
   0  -8   7        7.92        5.40      1.96 o 
   1  -8   7       36.85       40.20      3.27 o 
   2  -8   7        1.23        1.81      2.00 o 
   3  -8   7       38.83       37.32      2.42 o 
   4  -8   7       15.64       16.88      2.76 o 
   5  -8   7       36.53       41.23      4.36 o 
  -5  -7   7        8.15        8.18      4.51 o 
  -4  -7   7       48.66       41.22      4.44 o 
  -3  -7   7        0.17       -0.82      2.71 o 
  -2  -7   7        7.89        6.08      2.99 o 
  -1  -7   7      393.33      359.99      6.79 o 
   0  -7   7       10.79        9.76      1.20 o 
   1  -7   7        0.05        0.01      0.59 o 
   2  -7   7       45.48       44.00      2.17 o 
   3  -7   7       85.29       83.79      4.95 o 
   4  -7   7        1.77        2.91      2.48 o 
   5  -7   7       42.60       47.98      4.38 o 
   6  -7   7        5.38        3.59      6.40 o 
  -6  -6   7       27.49       27.88      5.02 o 
  -5  -6   7       69.13       66.23      4.63 o 
  -4  -6   7       37.93       41.76      3.76 o 
  -3  -6   7       52.19       53.31      3.60 o 
  -2  -6   7       28.30       28.21      2.62 o 
  -1  -6   7       65.13       58.97      1.71 o 
   0  -6   7       44.62       41.35      1.31 o 
   1  -6   7      809.48      809.51      4.90 o 
   2  -6   7      683.27      694.70      6.08 o 
   3  -6   7       15.61       13.22      1.89 o 
   4  -6   7        9.84        7.18      3.19 o 
   5  -6   7        8.84        9.01      4.28 o 
   6  -6   7        0.67        1.17      5.67 o 
  -6  -5   7        8.76        9.04      5.26 o 
  -5  -5   7        0.44        2.09      4.14 o 
  -4  -5   7       10.16        7.57      3.30 o 
  -3  -5   7      175.51      175.85      5.36 o 
  -2  -5   7      110.58      106.04      1.76 o 
  -1  -5   7      300.28      304.88      4.02 o 
   0  -5   7       19.37       21.98      0.85 o 
   1  -5   7      220.11      200.54      2.43 o 
   2  -5   7       20.38       17.76      1.37 o 
   3  -5   7       66.95       69.15      3.71 o 
   4  -5   7       36.99       38.42      2.17 o 
   5  -5   7       13.66        9.59      3.96 o 
   6  -5   7        1.16       -0.13      1.28 o 
  -7  -4   7        1.23        0.51      5.18 o 
  -6  -4   7        8.98        5.61      4.64 o 
  -5  -4   7       28.13       29.32      3.04 o 
  -4  -4   7      102.72      105.20      4.87 o 
  -3  -4   7      257.12      257.06      4.15 o 
  -2  -4   7      246.77      244.41      5.36 o 
  -1  -4   7      163.36      162.60      2.54 o 
   0  -4   7       97.71       90.17      1.42 o 
   1  -4   7        0.74       -0.10      0.64 o 
   2  -4   7        2.90        1.99      0.93 o 
   3  -4   7      297.51      291.50      6.62 o 
   4  -4   7       30.82       31.64      3.03 o 
   5  -4   7       28.49       24.01      4.25 o 
   6  -4   7        9.37        8.09      5.72 o 
  -7  -3   7       24.30       22.39      4.84 o 
  -6  -3   7       42.34       38.95      4.12 o 
  -5  -3   7       35.58       33.86      2.16 o 
  -4  -3   7      206.95      200.71      3.18 o 
  -3  -3   7      161.70      165.99      5.55 o 
  -2  -3   7      201.39      192.75      4.66 o 
  -1  -3   7      135.41      140.63      2.32 o 
   0  -3   7       96.69       98.70      1.31 o 
   1  -3   7        0.11        1.71      0.58 o 
   2  -3   7       92.87       91.39      3.56 o 
   3  -3   7        7.15        6.44      2.55 o 
   4  -3   7      232.69      216.16      6.33 o 
   5  -3   7       84.20       90.29      3.49 o 
   6  -3   7        0.01        0.09      4.85 o 
  -7  -2   7       43.88       45.19      4.72 o 
  -6  -2   7       46.36       48.91      2.67 o 
  -5  -2   7        2.06        0.36      1.01 o 
  -4  -2   7       93.81       96.60      2.20 o 
  -3  -2   7      135.83      141.86      2.48 o 
  -2  -2   7      207.62      202.41      2.84 o 
  -1  -2   7      177.06      186.15      1.72 o 
   0  -2   7      449.02      457.79      3.61 o 
   1  -2   7      222.51      227.57      2.82 o 
   2  -2   7        0.19        0.33      2.24 o 
   3  -2   7       61.42       55.68      3.44 o 
   4  -2   7       23.68       23.38      2.63 o 
   5  -2   7       28.92       27.50      3.75 o 
   6  -2   7        0.57       -0.41      3.53 o 
  -7  -1   7       19.22       20.38      2.80 o 
  -6  -1   7       28.11       27.74      2.20 o 
  -5  -1   7       14.05        9.71      2.53 o 
  -4  -1   7      254.43      247.53      5.86 o 
  -3  -1   7        7.59        7.93      1.15 o 
  -2  -1   7        1.49        1.92      0.86 o 
  -1  -1   7      176.00      165.48      1.57 o 
   0  -1   7      347.91      384.26      2.74 o 
   1  -1   7     1083.13     1098.00     10.86 o 
   2  -1   7        0.31       -0.53      0.84 o 
   3  -1   7       36.57       33.45      3.51 o 
   4  -1   7       22.21       22.20      2.31 o 
   5  -1   7       20.12       24.65      3.94 o 
   6  -1   7        0.01       -0.21      2.01 o 
  -8   0   7      101.69       95.53      5.40 o 
  -7   0   7       24.51       20.58      2.76 o 
  -6   0   7       32.80       30.82      2.72 o 
  -5   0   7        0.65       -0.39      1.33 o 
  -4   0   7       55.34       47.34      3.00 o 
  -3   0   7        2.91        2.34      1.03 o 
  -2   0   7       20.86       19.26      1.28 o 
  -1   0   7      112.52      111.75      2.39 o 
   0   0   7      260.16      263.47      2.30 o 
   1   0   7      129.40      109.68      3.77 o 
   2   0   7       89.07       82.56      2.64 o 
   3   0   7      519.05      534.65      6.20 o 
   4   0   7       35.72       25.98      2.47 o 
   5   0   7       36.24       34.99      3.18 o 
  -8   1   7       16.65       23.36      3.58 o 
  -7   1   7       31.20       28.76      2.59 o 
  -6   1   7       13.05       13.17      3.10 o 
  -5   1   7        6.34        5.22      2.47 o 
  -4   1   7       82.94       71.29      3.08 o 
  -3   1   7      117.58      108.28      1.69 o 
  -2   1   7      344.16      349.57      4.48 o 
  -1   1   7      240.15      247.32      3.59 o 
   0   1   7      147.82      142.03      2.16 o 
   1   1   7      149.36      136.50      3.14 o 
   2   1   7        7.25        8.39      1.76 o 
   3   1   7       80.45       74.27      2.87 o 
   4   1   7       30.47       24.42      2.83 o 
   5   1   7        9.32        5.61      3.58 o 
  -7   2   7        2.04        3.51      2.84 o 
  -6   2   7        2.13        4.60      3.04 o 
  -5   2   7       38.88       37.94      2.20 o 
  -4   2   7       77.91       74.03      3.10 o 
  -3   2   7       60.51       64.05      3.16 o 
  -2   2   7       41.87       33.82      1.86 o 
  -1   2   7      245.79      251.08      3.02 o 
   0   2   7      130.81      130.47      4.35 o 
   1   2   7      129.01      126.28      2.58 o 
   2   2   7      197.41      203.61      4.11 o 
   3   2   7        1.23        2.27      2.36 o 
   4   2   7        7.18        6.52      3.14 o 
   5   2   7       15.12       13.65      3.78 o 
  -7   3   7        1.17        3.63      4.07 o 
  -6   3   7       14.30        9.90      3.44 o 
  -5   3   7       78.45       91.59      2.94 o 
  -4   3   7       33.27       48.94      3.24 o 
  -3   3   7       55.42       53.74      3.44 o 
  -2   3   7      275.36      278.68      2.78 o 
  -1   3   7       32.29       30.39      1.89 o 
   0   3   7       12.39        8.25      2.51 o 
   1   3   7       57.27       57.58      2.02 o 
   2   3   7        6.97        2.68      2.50 o 
   3   3   7       94.35      101.32      3.42 o 
   4   3   7        6.07        5.32      3.75 o 
  -6   4   7       32.48       27.02      2.70 o 
  -5   4   7       18.73       14.06      2.28 o 
  -4   4   7       93.88       78.59      4.11 o 
  -3   4   7       56.87       49.52      3.49 o 
  -2   4   7       43.02       38.68      2.21 o 
  -1   4   7       15.15       15.18      2.23 o 
   0   4   7        0.15        0.18      2.25 o 
   1   4   7       18.49       14.36      1.88 o 
   2   4   7        0.19        1.06      3.75 o 
   3   4   7       44.00       51.00      8.88 o 
   4   4   7       13.98       12.31      4.05 o 
  -6   5   7       24.49       26.08      3.02 o 
  -5   5   7       13.64        8.99      2.68 o 
  -4   5   7       45.42       38.15      3.31 o 
  -3   5   7       17.13       13.32      2.12 o 
  -2   5   7       86.20       93.41      3.23 o 
  -1   5   7       27.31       32.33      2.92 o 
   0   5   7        0.11       -0.13      0.94 o 
   1   5   7       39.03       35.47      2.01 o 
   2   5   7        8.22        7.81      3.33 o 
   3   5   7       29.81       34.42      3.69 o 
  -6   6   7       60.52       64.62      3.43 o 
  -5   6   7        4.32        2.53      4.54 o 
  -4   6   7       24.63       19.36      4.17 o 
  -3   6   7       54.24       51.74      2.87 o 
  -2   6   7       81.54       73.91      3.07 o 
  -1   6   7        0.72        0.16      3.85 o 
   0   6   7        0.09       -0.72      7.27 o 
   1   6   7       32.13       30.60      2.42 o 
   2   6   7        8.06        8.95      4.93 o 
  -6   7   7        2.73        4.22      5.03 o 
  -5   7   7        1.82        2.14      5.24 o 
  -4   7   7        6.84        5.52      4.71 o 
  -3   7   7        2.90        3.85      3.00 o 
  -2   7   7        2.61        1.14      2.81 o 
  -1   7   7      240.22      263.15      7.66 o 
   0   7   7      123.35      144.04      4.41 o 
   1   7   7        0.00       -0.07      0.54 o 
  -4   8   7       11.92       15.87      5.82 o 
  -3   8   7        4.66        5.12      3.49 o 
  -2   8   7        4.61        3.20      3.88 o 
  -1   8   7        0.05       -1.11      4.04 o 
  -1 -11   8       26.12       24.14      5.63 o 
   0 -11   8        1.37       -1.56      8.86 o 
   1 -11   8        2.59        0.93      5.34 o 
   2 -11   8       44.37       52.73      6.22 o 
  -2 -10   8       36.88       35.30      4.98 o 
  -1 -10   8       12.10       11.91      3.34 o 
   0 -10   8       51.23       59.76      4.30 o 
   1 -10   8        0.88        1.79      3.98 o 
   2 -10   8        2.97        4.81      5.10 o 
   3 -10   8       32.01       36.82      5.44 o 
   4 -10   8       18.98       19.48      5.55 o 
  -4  -9   8       22.01       17.94      6.44 o 
  -3  -9   8       24.11       23.64      5.32 o 
  -2  -9   8       62.60       63.37      4.27 o 
  -1  -9   8      166.14      162.07      5.68 o 
   0  -9   8       10.91        9.73      2.52 o 
   1  -9   8       10.34       13.75      4.05 o 
   2  -9   8        0.28        2.77      3.95 o 
   3  -9   8        1.69        1.12      3.01 o 
   4  -9   8       31.39       33.04      3.78 o 
  -4  -8   8        5.65        5.57      4.67 o 
  -3  -8   8       38.87       30.95      4.34 o 
  -2  -8   8       17.76       21.63      3.14 o 
  -1  -8   8       84.09       72.27      2.80 o 
   0  -8   8      296.54      295.05      4.59 o 
   1  -8   8       12.51       14.04      2.97 o 
   2  -8   8        2.20       -0.78      1.75 o 
   3  -8   8        3.42        2.36      2.76 o 
   4  -8   8       17.01       14.79      3.44 o 
   5  -8   8       11.62       11.37      4.85 o 
  -5  -7   8       18.26       22.82      5.12 o 
  -4  -7   8        5.76        7.74      4.51 o 
  -3  -7   8       54.70       56.63      3.72 o 
  -2  -7   8        0.39        1.59      2.80 o 
  -1  -7   8        0.43       -0.10      1.79 o 
   0  -7   8       85.67       88.10      1.91 o 
   1  -7   8        0.03        0.38      0.89 o 
   2  -7   8      460.58      478.71      4.76 o 
   3  -7   8       39.29       33.65      2.59 o 
   4  -7   8       28.85       28.03      2.92 o 
   5  -7   8        5.92        4.50      5.37 o 
  -6  -6   8        0.23       -1.07      6.66 o 
  -5  -6   8        4.70        6.13      3.78 o 
  -4  -6   8        0.15       -0.11      0.50 o 
  -3  -6   8      100.85       99.57      4.40 o 
  -2  -6   8      161.21      155.88      4.86 o 
  -1  -6   8        6.13        5.19      0.95 o 
   0  -6   8       33.81       29.87      1.10 o 
   1  -6   8      272.71      279.04      2.60 o 
   2  -6   8      241.29      237.53      6.18 o 
   3  -6   8        1.33        0.34      2.88 o 
   4  -6   8       20.20       17.43      3.69 o 
   5  -6   8        8.89        9.23      4.61 o 
  -6  -5   8        1.35       -0.23      1.24 o 
  -5  -5   8       10.65       13.15      4.19 o 
  -4  -5   8       22.97       22.66      3.18 o 
  -3  -5   8       75.46       67.41      2.58 o 
  -2  -5   8      278.37      280.14      4.31 o 
  -1  -5   8       47.12       48.41      1.40 o 
   0  -5   8      232.20      227.68      3.51 o 
   1  -5   8      817.22      827.08     12.49 o 
   2  -5   8       14.27       11.87      1.13 o 
   3  -5   8       22.17       21.38      2.49 o 
   4  -5   8       57.98       52.07      3.85 o 
   5  -5   8        0.72        1.58      5.13 o 
   6  -5   8        3.68        3.72      6.51 o 
  -7  -4   8        5.60        4.02      6.13 o 
  -6  -4   8       10.24        7.71      4.58 o 
  -5  -4   8        2.47        2.21      2.55 o 
  -4  -4   8       95.03      100.48      3.11 o 
  -3  -4   8      173.93      162.58      3.91 o 
  -2  -4   8      283.60      289.06      5.93 o 
  -1  -4   8      131.96      126.01      2.00 o 
   0  -4   8      246.34      232.28      2.67 o 
   1  -4   8        6.77        6.77      1.07 o 
   2  -4   8      252.05      252.68      4.04 o 
   3  -4   8       25.73       22.65      2.87 o 
   4  -4   8      109.10      102.62      4.92 o 
   5  -4   8       27.06       20.07      3.09 o 
   6  -4   8       10.11        8.82      6.37 o 
  -7  -3   8        4.28        3.92      4.41 o 
  -6  -3   8        9.82        8.55      3.00 o 
  -5  -3   8       21.41       20.60      2.08 o 
  -4  -3   8        0.55        0.99      1.13 o 
  -3  -3   8      141.39      136.33      2.46 o 
  -2  -3   8       55.45       50.17      2.84 o 
  -1  -3   8       83.02       74.51      1.81 o 
   0  -3   8       70.34       77.61      1.29 o 
   1  -3   8        0.62        0.24      0.37 o 
   2  -3   8      236.05      232.28      2.83 o 
   3  -3   8        5.20        3.92      2.75 o 
   4  -3   8      113.21      117.18      5.07 o 
   5  -3   8       13.07       14.41      4.97 o 
   6  -3   8       18.31       16.77      6.39 o 
  -7  -2   8       12.60       17.18      4.97 o 
  -6  -2   8       23.43       19.93      2.68 o 
  -5  -2   8      282.27      269.43      4.81 o 
  -4  -2   8        0.10        0.10      1.18 o 
  -3  -2   8      166.04      154.48      2.81 o 
  -2  -2   8       64.87       64.76      1.68 o 
  -1  -2   8      261.26      252.85      2.11 o 
   0  -2   8        5.91        6.39      0.84 o 
   1  -2   8       74.67       80.49      5.34 o 
   2  -2   8       23.17       16.12      2.56 o 
   3  -2   8      170.63      153.72      5.33 o 
   4  -2   8      168.56      168.78      6.04 o 
   5  -2   8        0.54        1.25      4.48 o 
  -7  -1   8       58.61       63.43      3.13 o 
  -6  -1   8        0.37        0.15      1.23 o 
  -5  -1   8       12.62       13.07      2.83 o 
  -4  -1   8       34.97       38.76      2.69 o 
  -3  -1   8       89.37       77.93      1.88 o 
  -2  -1   8       38.08       42.64      1.10 o 
  -1  -1   8       73.60       72.31      2.01 o 
   0  -1   8      281.12      277.03      2.77 o 
   1  -1   8       60.84       62.74      3.06 o 
   2  -1   8      115.14      117.49      4.39 o 
   3  -1   8        2.01        2.29      2.51 o 
   4  -1   8       40.08       38.49      3.40 o 
   5  -1   8        0.15        0.69      5.32 o 
  -7   0   8       17.51       21.18      3.20 o 
  -6   0   8        0.00       -0.14      0.59 o 
  -5   0   8       69.40       73.80      3.91 o 
  -4   0   8        2.35        2.20      1.32 o 
  -3   0   8        5.18        4.62      1.21 o 
  -2   0   8      368.28      379.17      4.48 o 
  -1   0   8      217.76      206.18      3.35 o 
   0   0   8      565.47      556.73      4.05 o 
   1   0   8        7.51        7.35      2.41 o 
   2   0   8       48.36       49.30      3.43 o 
   3   0   8       28.49       28.86      2.14 o 
   4   0   8       19.18       20.22      2.87 o 
   5   0   8        4.71        4.35      3.42 o 
  -7   1   8        0.13       -0.25      0.80 o 
  -6   1   8        3.15        4.47      3.66 o 
  -5   1   8       55.65       57.00      3.56 o 
  -4   1   8        7.13        6.78      1.79 o 
  -3   1   8       28.68       31.33      1.97 o 
  -2   1   8       19.44       24.40      1.80 o 
  -1   1   8       84.67       73.33      2.34 o 
   0   1   8      127.93      116.23      4.32 o 
   1   1   8       29.69       30.12      2.81 o 
   2   1   8      127.15      133.48      4.88 o 
   3   1   8       32.46       23.49      2.69 o 
   4   1   8       41.18       43.31      3.24 o 
   5   1   8        6.45        5.89      4.18 o 
  -7   2   8       11.49       10.88      4.64 o 
  -6   2   8       28.93       26.01      3.25 o 
  -5   2   8       17.37       13.80      2.30 o 
  -4   2   8       86.98       93.46      2.94 o 
  -3   2   8      145.68      146.60      3.35 o 
  -2   2   8        2.19        0.10      0.80 o 
  -1   2   8       71.81       73.00      2.55 o 
   0   2   8      365.04      367.93      7.38 o 
   1   2   8      149.60      149.66      3.57 o 
   2   2   8        0.16       -0.37      2.15 o 
   3   2   8        2.22        0.50      2.81 o 
   4   2   8        1.02        0.51      1.77 o 
  -7   3   8        7.52       10.40      4.69 o 
  -6   3   8       17.41       12.50      2.56 o 
  -5   3   8       20.31       21.10      2.34 o 
  -4   3   8       40.08       42.13      3.32 o 
  -3   3   8      130.67      120.44      3.38 o 
  -2   3   8        0.60       -0.01      0.45 o 
  -1   3   8       54.21       46.86      2.36 o 
   0   3   8        0.11        0.09      1.54 o 
   1   3   8        1.52        1.59      1.93 o 
   2   3   8       44.68       46.98      2.75 o 
   3   3   8        3.48        1.22      3.43 o 
   4   3   8       18.98       15.99      3.85 o 
  -7   4   8       37.85       36.16      4.88 o 
  -6   4   8        5.53        9.59      2.60 o 
  -5   4   8        6.89       13.04      2.43 o 
  -4   4   8      116.31      105.94      4.78 o 
  -3   4   8      209.13      221.89      4.48 o 
  -2   4   8        1.20       -0.34      0.92 o 
  -1   4   8       32.19       36.42      2.32 o 
   0   4   8        2.54        2.27      3.30 o 
   1   4   8        1.03        1.55      1.59 o 
   2   4   8       61.34       66.80      3.11 o 
   3   4   8        0.53       -0.09      2.15 o 
  -7   5   8       48.97       53.74      5.72 o 
  -6   5   8        7.27        3.84      3.34 o 
  -5   5   8       21.27       18.05      3.73 o 
  -4   5   8       27.06       16.37      3.24 o 
  -3   5   8       14.49       15.64      2.32 o 
  -2   5   8       86.99       94.44      3.24 o 
  -1   5   8       77.92       77.72      4.31 o 
   0   5   8        2.46        4.62      4.10 o 
   1   5   8        3.35        3.85      2.62 o 
   2   5   8       18.62       16.91      3.60 o 
  -6   6   8        0.00        0.66      4.81 o 
  -5   6   8        9.02        6.17      4.57 o 
  -4   6   8        0.01        1.41      3.06 o 
  -3   6   8       16.40       13.66      2.73 o 
  -2   6   8       14.03       15.49      2.97 o 
  -1   6   8       18.07       14.63      4.48 o 
   0   6   8      125.34      131.69      5.80 o 
   1   6   8       45.02       50.99      3.03 o 
  -5   7   8       10.69       12.59      5.13 o 
  -4   7   8        7.01        5.17      3.44 o 
  -3   7   8       20.71       20.87      3.75 o 
  -2   7   8        0.67        0.17      1.90 o 
  -1   7   8        0.03        0.96      5.38 o 
   0   7   8        0.21        0.59      5.72 o 
   0 -11   9        9.88        9.14      5.01 o 
   1 -11   9       16.29       16.28      5.99 o 
  -2 -10   9       15.82       14.19      5.64 o 
  -1 -10   9       69.96       65.13      5.83 o 
   0 -10   9       13.32       10.43      4.98 o 
   1 -10   9       39.48       44.61      4.89 o 
   2 -10   9       90.00       96.21      5.50 o 
   3 -10   9        0.04        0.12      1.49 o 
  -3  -9   9       13.41       11.83      5.08 o 
  -2  -9   9       22.31       19.08      3.91 o 
  -1  -9   9       49.74       50.55      2.83 o 
   0  -9   9        1.98        1.10      3.69 o 
   1  -9   9        9.42       10.58      4.14 o 
   2  -9   9       43.28       45.14      4.42 o 
   3  -9   9      104.40      112.54      6.10 o 
   4  -9   9        4.45        3.05      3.75 o 
  -4  -8   9       48.51       51.50      5.44 o 
  -3  -8   9        5.07        2.99      4.58 o 
  -2  -8   9      105.88      100.39      4.58 o 
  -1  -8   9        0.53       -0.02      0.41 o 
   0  -8   9        3.16        2.94      2.14 o 
   1  -8   9       33.26       30.11      3.65 o 
   2  -8   9        0.03       -0.24      1.13 o 
   3  -8   9       27.60       23.57      3.09 o 
   4  -8   9       11.13       10.88      3.59 o 
  -5  -7   9        0.34        2.97      5.50 o 
  -4  -7   9       61.41       63.58      4.58 o 
  -3  -7   9       10.51        9.20      3.04 o 
  -2  -7   9       20.32       20.07      3.28 o 
  -1  -7   9      257.38      258.76      4.39 o 
   0  -7   9       23.28       21.44      1.43 o 
   1  -7   9        5.03        5.10      1.53 o 
   2  -7   9       16.52       13.59      2.20 o 
   3  -7   9       29.71       29.69      2.19 o 
   4  -7   9        3.96        2.64      4.01 o 
   5  -7   9       18.92       21.47      4.83 o 
  -6  -6   9       10.58       10.50      4.96 o 
  -5  -6   9        0.04        0.31     49.53 o 
  -4  -6   9        0.47       -0.33      1.44 o 
  -3  -6   9       21.13       19.91      2.94 o 
  -2  -6   9        4.37        4.08      2.04 o 
  -1  -6   9       31.84       29.35      1.18 o 
   0  -6   9        4.03        3.00      1.29 o 
   1  -6   9      553.61      564.35      6.02 o 
   2  -6   9      246.56      231.26      4.33 o 
   3  -6   9       47.46       45.96      2.67 o 
   4  -6   9        5.28        3.31      3.23 o 
   5  -6   9        3.21        1.93      4.58 o 
  -6  -5   9        0.33        0.70      4.69 o 
  -5  -5   9        0.70       -0.54      1.59 o 
  -4  -5   9       50.01       48.94      2.66 o 
  -3  -5   9       25.40       20.39      1.95 o 
  -2  -5   9       55.67       54.12      3.11 o 
  -1  -5   9      135.85      141.50      2.31 o 
   0  -5   9        7.00        4.26      1.21 o 
   1  -5   9      337.89      350.48      5.05 o 
   2  -5   9        2.58        3.07      2.08 o 
   3  -5   9       22.40       19.64      3.56 o 
   4  -5   9        5.10        5.21      4.22 o 
   5  -5   9        2.22        2.03      3.99 o 
  -6  -4   9        0.18        0.45      4.13 o 
  -5  -4   9        0.26        0.53      2.23 o 
  -4  -4   9       19.27       17.73      2.10 o 
  -3  -4   9      161.94      158.74      5.08 o 
  -2  -4   9      148.84      145.13      4.64 o 
  -1  -4   9       13.89       13.60      1.08 o 
   0  -4   9      232.23      234.04      3.65 o 
   1  -4   9        0.89        0.95      1.24 o 
   2  -4   9        0.26       -0.28      1.22 o 
   3  -4   9       80.81       74.98      4.11 o 
   4  -4   9        5.35        3.74      4.35 o 
   5  -4   9       15.90       10.02      5.64 o 
  -7  -3   9       12.59        9.86      5.74 o 
  -6  -3   9        6.74        8.34      2.47 o 
  -5  -3   9       89.49       89.56      3.24 o 
  -4  -3   9      211.93      205.94      6.13 o 
  -3  -3   9       59.62       61.60      2.55 o 
  -2  -3   9      166.55      164.02      2.73 o 
  -1  -3   9       12.41       10.09      0.93 o 
   0  -3   9      120.99      121.87      1.69 o 
   1  -3   9      176.45      175.95      3.87 o 
   2  -3   9        9.99        7.70      2.42 o 
   3  -3   9        0.13        1.21      3.58 o 
   4  -3   9       25.03       16.02      4.49 o 
   5  -3   9       10.24        9.55      4.36 o 
  -7  -2   9       25.39       22.90      4.16 o 
  -6  -2   9       19.37       20.79      4.43 o 
  -5  -2   9        0.04        0.34      3.57 o 
  -4  -2   9        0.18       -0.63      0.88 o 
  -3  -2   9       59.36       61.39      2.06 o 
  -2  -2   9      151.75      152.86      1.78 o 
  -1  -2   9       12.24       10.11      0.79 o 
   0  -2   9       36.56       37.84      1.63 o 
   1  -2   9       96.48      101.27      2.38 o 
   2  -2   9       34.95       27.22      3.10 o 
   3  -2   9      151.80      157.49      5.75 o 
   4  -2   9        7.71        5.68      3.59 o 
   5  -2   9       53.13       52.31      4.82 o 
  -7  -1   9       24.13       22.26      3.37 o 
  -6  -1   9      147.65      137.38      3.94 o 
  -5  -1   9       16.81       13.17      1.93 o 
  -4  -1   9       34.75       31.99      1.91 o 
  -3  -1   9       45.03       51.13      1.73 o 
  -2  -1   9       47.95       42.00      1.54 o 
  -1  -1   9      121.93      129.91      2.80 o 
   0  -1   9       92.48       87.42      3.06 o 
   1  -1   9       15.57       16.22      1.74 o 
   2  -1   9        1.04       -0.48     12.41 o 
   3  -1   9       95.50       93.58      4.70 o 
   4  -1   9        2.43        3.67      3.92 o 
   5  -1   9       22.58       18.96      5.87 o 
  -7   0   9        0.31       -0.29      2.44 o 
  -6   0   9       37.35       33.05      3.85 o 
  -5   0   9       46.88       48.56      2.22 o 
  -4   0   9       55.38       51.48      1.89 o 
  -3   0   9      195.79      176.37      2.87 o 
  -2   0   9      295.03      308.38      7.57 o 
  -1   0   9      310.49      312.33      4.37 o 
   0   0   9      122.00      118.62      2.89 o 
   1   0   9      139.66      141.49      4.88 o 
   2   0   9       74.93       81.65      4.30 o 
   3   0   9       47.24       52.56      4.10 o 
   4   0   9        2.21        3.10      5.13 o 
  -7   1   9        0.05       -0.11      0.77 o 
  -6   1   9       14.51       15.26      3.54 o 
  -5   1   9       36.98       35.10      2.32 o 
  -4   1   9       17.92       18.82      1.54 o 
  -3   1   9       75.07       72.15      2.52 o 
  -2   1   9      352.71      357.21      4.97 o 
  -1   1   9        7.07        6.18      1.61 o 
   0   1   9       13.22       10.54      1.83 o 
   1   1   9      248.95      239.92      6.49 o 
   2   1   9       85.33       93.93      4.68 o 
   3   1   9       14.82       17.00      4.31 o 
   4   1   9        9.61        9.66      3.62 o 
  -7   2   9        0.01       -0.91      2.80 o 
  -6   2   9       11.68       11.83      3.99 o 
  -5   2   9       73.29       75.40      5.62 o 
  -4   2   9       12.41       12.62      1.80 o 
  -3   2   9       53.40       72.83      6.58 o 
  -2   2   9      109.93      106.73      3.17 o 
  -1   2   9        8.75        5.82      1.92 o 
   0   2   9       68.09       62.10      3.74 o 
   1   2   9       23.43       21.28      2.22 o 
   2   2   9        4.24        4.84      4.15 o 
   3   2   9       32.13       37.92      3.35 o 
   4   2   9        6.27        5.83      4.16 o 
  -7   3   9        1.06        1.01      5.16 o 
  -6   3   9       35.24       29.36      2.91 o 
  -5   3   9       34.59       38.92      2.69 o 
  -4   3   9        4.06        5.39      2.05 o 
  -3   3   9       62.85       56.39      2.59 o 
  -2   3   9       67.84       69.37      2.80 o 
  -1   3   9      127.32      131.75      3.58 o 
   0   3   9      143.58      168.14      5.83 o 
   1   3   9        2.86        2.40      2.32 o 
   2   3   9       16.92       19.84      3.25 o 
   3   3   9        4.90        4.10      3.97 o 
  -7   4   9        1.22       -0.23      2.27 o 
  -6   4   9       26.44       30.31      3.21 o 
  -5   4   9       13.67       14.16      3.07 o 
  -4   4   9       57.97       59.37      2.80 o 
  -3   4   9       11.94        7.98      2.19 o 
  -2   4   9        2.68        2.17      2.27 o 
  -1   4   9        0.16        0.24      2.95 o 
   0   4   9        7.75        8.73      4.03 o 
   1   4   9       35.79       37.66      2.60 o 
   2   4   9        7.61        8.32      3.40 o 
  -6   5   9       47.16       61.04      4.32 o 
  -5   5   9        1.81        1.30      5.08 o 
  -4   5   9       73.10       61.93      3.22 o 
  -3   5   9        2.29        2.28      2.84 o 
  -2   5   9        9.18       10.84      2.58 o 
  -1   5   9        0.10        1.42      3.10 o 
   0   5   9        1.52       -0.21      0.83 o 
   1   5   9       25.79       24.77      3.46 o 
  -5   6   9        0.39        0.03      3.72 o 
  -4   6   9        0.14        1.10      3.57 o 
  -3   6   9       56.25       60.69      3.38 o 
  -2   6   9       50.11       41.41      3.55 o 
  -1   6   9        6.66        5.87      3.15 o 
   0   6   9        6.61        3.08      5.55 o 
  -4   7   9        9.17        9.81      3.68 o 
  -3   7   9        7.41        4.76      4.28 o 
  -2   7   9        3.86        2.81      3.66 o 
  -2 -10  10       34.02       35.75      3.83 o 
  -1 -10  10       31.78       34.44      4.87 o 
   0 -10  10       27.94       35.09      5.08 o 
   1 -10  10        6.56        6.91      5.35 o 
   2 -10  10        1.21        1.56      5.31 o 
  -3  -9  10       27.52       25.28      5.56 o 
  -2  -9  10       27.95       24.07      3.23 o 
  -1  -9  10       55.73       51.13      3.79 o 
   0  -9  10       17.81       18.46      4.36 o 
   1  -9  10       61.35       66.28      4.41 o 
   3  -9  10        2.36        0.43      5.94 o 
  -4  -8  10       13.48       13.00      5.51 o 
  -3  -8  10      106.73      108.49      5.23 o 
  -2  -8  10       17.36       15.39      3.64 o 
  -1  -8  10        0.14        0.07      2.47 o 
   0  -8  10       37.44       36.70      2.35 o 
   1  -8  10        0.60        3.12      4.05 o 
   2  -8  10       93.65       99.40      2.62 o 
   3  -8  10        0.68        0.66      3.38 o 
   4  -8  10       26.66       31.38      5.55 o 
  -5  -7  10       26.06       27.75      6.09 o 
  -4  -7  10       34.96       31.95      4.85 o 
  -3  -7  10        2.31        0.50      5.94 o 
  -2  -7  10        8.50        5.09      3.41 o 
  -1  -7  10        7.17        6.71      1.74 o 
   0  -7  10       46.79       43.85      3.12 o 
   1  -7  10       39.71       34.10      2.20 o 
   2  -7  10       94.35       88.95      3.13 o 
   3  -7  10        6.35        8.44      2.95 o 
   4  -7  10       35.33       30.39      5.03 o 
  -5  -6  10       20.36       20.88      4.30 o 
  -4  -6  10        0.12       -0.59      2.82 o 
  -3  -6  10      115.68      116.30      3.54 o 
  -2  -6  10        9.35       10.08      1.88 o 
  -1  -6  10        0.47       -0.12      1.12 o 
   0  -6  10      179.72      182.34      2.81 o 
   1  -6  10        2.80        2.37      1.56 o 
   2  -6  10      104.83      110.87      3.30 o 
   3  -6  10       17.48       17.12      4.27 o 
   4  -6  10        2.16        3.87      5.12 o 
  -6  -5  10        0.23       -0.17      6.54 o 
  -5  -5  10        1.04        0.03      2.02 o 
  -4  -5  10       84.71       82.10      3.08 o 
  -3  -5  10       32.14       29.47      2.31 o 
  -2  -5  10        0.45       -0.15      1.35 o 
  -1  -5  10        1.45        0.32      0.67 o 
   0  -5  10       80.20       81.54      4.03 o 
   1  -5  10       85.87       82.32      2.02 o 
   2  -5  10      131.40      136.55      6.93 o 
   3  -5  10       30.97       31.69      3.37 o 
   4  -5  10       21.41       19.22      4.94 o 
   5  -5  10        0.00       -0.29      0.92 o 
  -6  -4  10        2.29        1.38      3.31 o 
  -5  -4  10        3.89        3.05      2.49 o 
  -4  -4  10       86.24       87.65      3.23 o 
  -3  -4  10       40.62       39.18      3.04 o 
  -2  -4  10      123.84      130.55      2.79 o 
  -1  -4  10      536.72      533.50      4.36 o 
   0  -4  10        4.14        4.55      1.36 o 
   1  -4  10        7.57        8.56      1.42 o 
   2  -4  10       35.06       30.54      1.87 o 
   3  -4  10        0.26       -0.13     79.59 o 
   4  -4  10        7.22       10.23      4.91 o 
   5  -4  10        0.65        1.54      5.90 o 
  -6  -3  10        1.05        2.67      2.84 o 
  -5  -3  10        2.51        3.51      2.43 o 
  -4  -3  10       55.85       65.01      4.05 o 
  -3  -3  10        3.85        3.46      1.68 o 
  -2  -3  10       34.21       36.45      1.52 o 
  -1  -3  10      139.51      143.13      3.69 o 
   0  -3  10       27.44       24.35      1.03 o 
   1  -3  10       19.47       15.11      1.24 o 
   2  -3  10        6.62       10.28      3.40 o 
   3  -3  10        5.86        1.59      4.08 o 
   4  -3  10       28.37       30.01      5.13 o 
   5  -3  10       13.10       10.83      5.52 o 
  -7  -2  10       24.87       29.24      3.62 o 
  -6  -2  10       26.03       21.70      3.08 o 
  -5  -2  10      351.98      349.68      8.31 o 
  -4  -2  10        4.50        2.29      1.76 o 
  -3  -2  10        0.25        0.26      1.55 o 
  -2  -2  10       12.95       15.09      1.25 o 
  -1  -2  10       51.50       47.71      1.94 o 
   0  -2  10       74.75       73.08      4.06 o 
   1  -2  10       28.87       30.54      1.68 o 
   2  -2  10       39.58       39.37      3.29 o 
   3  -2  10        3.27        1.98      3.14 o 
   4  -2  10       64.08       69.99      4.81 o 
  -7  -1  10       46.36       48.49      3.87 o 
  -6  -1  10       18.76       21.48      4.07 o 
  -5  -1  10       33.44       40.72      3.51 o 
  -4  -1  10       69.97       75.12      2.76 o 
  -3  -1  10      109.03      111.33      2.45 o 
  -2  -1  10      210.47      193.33      3.41 o 
  -1  -1  10        4.71        6.94      1.62 o 
   0  -1  10       36.84       42.33      2.53 o 
   1  -1  10        6.74        3.17      1.72 o 
   2  -1  10       79.43       79.17      4.33 o 
   3  -1  10        1.76        5.13      3.63 o 
   4  -1  10       84.32       94.62      5.65 o 
  -7   0  10       22.37       22.15      3.48 o 
  -6   0  10        0.04       -0.74      2.67 o 
  -5   0  10       29.81       29.92      2.20 o 
  -4   0  10       40.77       40.72      1.78 o 
  -3   0  10       35.15       37.45      1.80 o 
  -2   0  10      194.12      191.63      3.78 o 
  -1   0  10      203.15      200.14      3.84 o 
   0   0  10       14.29       13.18      1.63 o 
   1   0  10       16.24       13.36      2.86 o 
   2   0  10       26.79       27.29      3.04 o 
   3   0  10       51.10       48.70      4.75 o 
   4   0  10        1.66        1.70      5.66 o 
  -7   1  10       30.85       32.88      4.69 o 
  -6   1  10        0.93        1.01      2.77 o 
  -5   1  10       21.74       24.84      1.87 o 
  -4   1  10        0.87        0.57      0.64 o 
  -3   1  10      108.85      103.76      2.61 o 
  -2   1  10      254.60      283.40      4.74 o 
  -1   1  10       42.48       35.42      2.07 o 
   0   1  10       42.56       40.38      2.17 o 
   1   1  10      133.87      137.65      5.29 o 
   2   1  10       10.35       14.66      3.67 o 
   3   1  10        2.34        0.90      5.30 o 
  -7   2  10       15.71       10.18      5.74 o 
  -6   2  10       15.60       13.55      2.97 o 
  -5   2  10       28.98       28.71      2.46 o 
  -4   2  10       14.12       13.99      1.95 o 
  -3   2  10      118.91      117.25      6.95 o 
  -2   2  10        0.23       -0.98      1.29 o 
  -1   2  10       23.07       15.91      2.07 o 
   0   2  10      191.72      185.15      4.21 o 
   1   2  10       83.43       82.23      4.52 o 
   2   2  10       16.61       18.92      4.71 o 
   3   2  10        4.11        2.16      4.83 o 
  -6   3  10       14.88       10.34      3.55 o 
  -5   3  10       43.05       45.85      2.19 o 
  -4   3  10       23.40       30.53      2.55 o 
  -3   3  10      120.26      124.24      6.27 o 
  -2   3  10        5.84        6.15      2.54 o 
  -1   3  10       28.15       21.94      2.70 o 
   0   3  10       47.15       44.98      3.86 o 
   1   3  10        0.57       -0.56      2.63 o 
   2   3  10        5.43        4.26      5.40 o 
  -6   4  10        5.37        4.23      3.50 o 
  -5   4  10       24.77       22.77      2.52 o 
  -4   4  10       39.10       31.57      3.12 o 
  -3   4  10       79.02       84.59      3.46 o 
  -2   4  10       18.29       16.73      2.71 o 
  -1   4  10       17.84       18.38      2.77 o 
   0   4  10        0.76        0.84      8.38 o 
   1   4  10        9.32       10.09      3.43 o 
  -5   5  10       29.74       36.73      4.04 o 
  -4   5  10        0.03        0.75      4.03 o 
  -3   5  10        5.55        5.14      3.47 o 
  -2   5  10        9.12       10.90      3.12 o 
  -1   5  10        2.75        0.14      1.06 o 
   0   5  10        5.19        4.73      4.86 o 
  -4   6  10        8.40        9.76      3.47 o 
  -3   6  10       12.12       14.65      3.69 o 
  -2   6  10        6.87        6.30      4.02 o 
  -1   6  10        0.01       -0.01      5.19 o 
  -1 -10  11       17.24       12.12      5.83 o 
   0 -10  11       10.11        9.26      5.08 o 
   1 -10  11       17.18       19.13      5.06 o 
  -3  -9  11       16.54       17.76      5.65 o 
  -2  -9  11       21.39       22.46      3.20 o 
  -1  -9  11       29.43       26.79      3.14 o 
   0  -9  11       60.50       69.06      4.42 o 
   1  -9  11        2.57        2.92      4.87 o 
   2  -9  11        1.49        1.20      5.52 o 
   3  -9  11       21.26       19.88      6.40 o 
  -4  -8  11       33.39       33.50      5.76 o 
  -3  -8  11       11.88       12.54      4.47 o 
  -2  -8  11        0.11        0.15      2.30 o 
  -1  -8  11        5.87        5.30      2.71 o 
   0  -8  11       15.50       15.13      3.69 o 
   1  -8  11       36.95       33.32      4.43 o 
   2  -8  11        0.14        2.91      4.94 o 
   3  -8  11       24.75       21.51      3.50 o 
  -4  -7  11      205.09      214.38      7.42 o 
  -3  -7  11        0.73        1.92      4.32 o 
  -2  -7  11       13.22       14.83      2.07 o 
  -1  -7  11        0.73        0.97      1.95 o 
   0  -7  11        0.03        0.02      0.13 o 
   1  -7  11       83.65       84.47      3.38 o 
   2  -7  11       12.33       11.82      2.78 o 
   3  -7  11       17.39       14.44      4.93 o 
   4  -7  11        0.18       -0.34      1.76 o 
  -5  -6  11        0.27        0.66      5.01 o 
  -4  -6  11       28.78       26.42      3.14 o 
  -3  -6  11      163.54      164.03      4.96 o 
  -2  -6  11       38.49       38.70      1.86 o 
  -1  -6  11        8.38        6.01      1.67 o 
   0  -6  11       26.69       25.24      1.68 o 
   1  -6  11       81.03       83.23      2.90 o 
   2  -6  11        5.94        4.83      2.83 o 
   3  -6  11       54.06       56.17      4.29 o 
   4  -6  11        1.72        1.06      4.81 o 
  -6  -5  11       10.04        8.99      5.16 o 
  -5  -5  11        0.11        0.89      3.35 o 
  -4  -5  11       18.09       19.79      2.77 o 
  -3  -5  11       10.65        8.20      3.54 o 
  -2  -5  11        0.50       -0.33      1.20 o 
  -1  -5  11      262.76      269.62      3.56 o 
   0  -5  11      182.84      177.60      2.87 o 
   1  -5  11       77.93       86.95      2.16 o 
   2  -5  11       41.15       38.22      3.98 o 
   3  -5  11        2.14        2.71      4.69 o 
   4  -5  11       25.88       25.04      5.83 o 
  -6  -4  11       16.56       14.32      3.47 o 
  -5  -4  11       19.44       16.65      2.93 o 
  -4  -4  11       25.77       23.39      3.29 o 
  -3  -4  11       17.89       18.60      3.50 o 
  -2  -4  11        0.04        1.04      2.79 o 
  -1  -4  11        7.72        9.06      1.86 o 
   0  -4  11        2.26        3.06      1.51 o 
   1  -4  11       62.15       65.56      2.97 o 
   2  -4  11       32.26       27.53      4.01 o 
   3  -4  11       31.06       40.54      4.00 o 
   4  -4  11        0.00        0.94      5.73 o 
  -6  -3  11       34.85       37.72      3.45 o 
  -5  -3  11       89.13       90.16      5.04 o 
  -4  -3  11       98.85      114.32      5.19 o 
  -3  -3  11       69.45       69.72      2.44 o 
  -2  -3  11      340.95      339.47      7.36 o 
  -1  -3  11       29.64       21.06      1.74 o 
   0  -3  11       34.87       37.52      1.49 o 
   1  -3  11        0.08        0.24      1.58 o 
   2  -3  11        0.02        0.34      3.13 o 
   3  -3  11       29.66       33.45      4.08 o 
   4  -3  11        0.02        0.72      5.32 o 
  -6  -2  11       44.13       56.90      3.32 o 
  -5  -2  11       34.59       41.94      4.19 o 
  -4  -2  11        5.88        6.49      2.10 o 
  -3  -2  11       48.99       61.65      2.42 o 
  -2  -2  11       71.82       78.14      2.10 o 
  -1  -2  11       31.81       29.05      2.34 o 
   0  -2  11       32.19       26.08      2.10 o 
   1  -2  11        0.30        1.18      1.96 o 
   2  -2  11        5.85        9.41      3.98 o 
   3  -2  11        4.84        3.97      4.78 o 
   4  -2  11        8.62       13.97      5.76 o 
  -6  -1  11       97.54      100.34      5.20 o 
  -5  -1  11        3.74        2.19      2.33 o 
  -4  -1  11        7.06        7.40      2.07 o 
  -3  -1  11       43.22       39.19      1.77 o 
  -2  -1  11       20.45       21.98      1.47 o 
  -1  -1  11       89.30       85.74      2.71 o 
   0  -1  11        1.06        0.19      0.90 o 
   1  -1  11       27.31       22.18      3.95 o 
   2  -1  11       27.53       28.42      3.74 o 
   3  -1  11      106.67      102.89      5.41 o 
  -7   0  11        1.32        3.08      6.13 o 
  -6   0  11       90.05      102.96      5.18 o 
  -5   0  11       13.59       11.91      2.76 o 
  -4   0  11       47.38       51.66      2.07 o 
  -3   0  11       39.93       24.94      1.63 o 
  -2   0  11       30.16       27.55      2.36 o 
  -1   0  11       60.41       62.29      2.47 o 
   0   0  11        2.61        2.90      3.03 o 
   1   0  11        9.04        8.02      2.48 o 
   2   0  11        0.03       -1.13      3.12 o 
   3   0  11       64.82       80.01      5.59 o 
  -6   1  11       44.99       50.77      3.22 o 
  -5   1  11        0.03        0.37      2.20 o 
  -4   1  11       25.64       24.78      1.86 o 
  -3   1  11       48.72       41.94      2.04 o 
  -2   1  11       87.52       93.23      3.06 o 
  -1   1  11       56.58       54.67      2.70 o 
   0   1  11       10.59       11.84      2.35 o 
   1   1  11       20.82       15.02      2.70 o 
   2   1  11       55.38       54.57      5.00 o 
   3   1  11        6.18        4.99      5.56 o 
  -6   2  11        9.03       11.46      2.74 o 
  -5   2  11       39.37       38.35      2.43 o 
  -4   2  11       69.21       81.60      2.67 o 
  -3   2  11       42.97       46.60      2.55 o 
  -2   2  11       19.26       18.87      2.23 o 
  -1   2  11       19.21       23.61      2.29 o 
   0   2  11       26.72       22.92      2.66 o 
   1   2  11        3.07        2.23      4.49 o 
   2   2  11       23.01       23.63      5.58 o 
  -6   3  11        6.72        4.89      2.75 o 
  -5   3  11       13.37       14.88      2.70 o 
  -4   3  11       62.95       64.30      3.07 o 
  -3   3  11       11.96       11.48      2.90 o 
  -2   3  11       15.89       15.02      2.43 o 
  -1   3  11       14.64       12.23      2.94 o 
   0   3  11       14.83       11.96      3.10 o 
   1   3  11       12.33       16.17      4.66 o 
  -5   4  11        3.87        4.21      3.25 o 
  -4   4  11       50.42       54.18      2.98 o 
  -3   4  11       19.94       21.61      3.49 o 
  -2   4  11       46.04       42.15      3.55 o 
  -1   4  11        2.67        1.71      2.89 o 
   0   4  11        1.27        1.52      3.46 o 
  -4   5  11        7.63        7.37      4.13 o 
  -3   5  11       11.46        8.97      4.09 o 
  -2   5  11        2.66        2.08      3.59 o 
  -1   5  11        2.92        2.82      3.40 o 
  -2  -9  12       12.43        9.89      3.49 o 
  -1  -9  12       14.68       16.12      4.93 o 
   0  -9  12        1.48        1.16      4.75 o 
   1  -9  12       19.11       17.23      5.60 o 
  -3  -8  12       66.09       63.97      3.32 o 
  -2  -8  12        5.40        3.47      3.11 o 
  -1  -8  12       24.07       24.61      2.88 o 
   0  -8  12        1.53        2.51      4.55 o 
   1  -8  12       25.06       19.43      4.75 o 
   2  -8  12        9.35        7.88      5.53 o 
  -4  -7  12        0.80        0.88      5.52 o 
  -3  -7  12       21.60       16.12      3.11 o 
  -2  -7  12       11.84       11.83      2.26 o 
  -1  -7  12        1.99        1.06      1.46 o 
   0  -7  12       36.37       34.51      2.53 o 
   1  -7  12        0.11        0.68      2.88 o 
   2  -7  12      102.29      104.93      7.33 o 
   3  -7  12       11.91       12.34      5.08 o 
  -5  -6  12       91.61       98.13      4.23 o 
  -4  -6  12        1.65        4.24      3.47 o 
  -3  -6  12       15.12       14.98      2.77 o 
  -2  -6  12        0.21       -0.82      3.30 o 
  -1  -6  12        0.00       -0.56      2.10 o 
   0  -6  12       79.99       75.79      2.23 o 
   1  -6  12       14.12       12.63      2.70 o 
   2  -6  12        2.46        1.83      4.65 o 
   3  -6  12        2.45        0.78      5.56 o 
  -5  -5  12        6.69        6.33      3.38 o 
  -4  -5  12      179.02      184.65      7.17 o 
  -3  -5  12       52.08       50.80      4.09 o 
  -2  -5  12        2.74        0.67      1.56 o 
  -1  -5  12        0.42        0.68      2.18 o 
   0  -5  12       33.33       34.55      2.22 o 
   1  -5  12       24.80       21.65      4.00 o 
   2  -5  12       19.43       19.54      4.00 o 
   3  -5  12       15.60       16.03      4.78 o 
  -6  -4  12        0.01       -0.57      5.66 o 
  -5  -4  12       15.41       14.64      3.34 o 
  -4  -4  12       46.87       40.32      3.81 o 
  -3  -4  12        5.24        2.65      3.90 o 
  -2  -4  12      145.45      158.50      5.55 o 
  -1  -4  12      229.57      231.40      4.78 o 
   0  -4  12       22.77       25.37      2.14 o 
   1  -4  12       29.66       31.59      2.44 o 
   2  -4  12        7.53        5.12      4.11 o 
   3  -4  12       53.32       58.22      5.51 o 
  -6  -3  12        1.55        1.86      3.83 o 
  -5  -3  12       31.47       33.98      4.93 o 
  -4  -3  12       41.89       42.19      4.15 o 
  -3  -3  12       31.72       33.66      3.18 o 
  -2  -3  12       22.01       24.27      3.34 o 
  -1  -3  12        9.12        8.32      1.70 o 
   0  -3  12        8.73        6.80      2.32 o 
   1  -3  12        0.54        0.00      2.35 o 
   2  -3  12       16.32       24.51      3.88 o 
   3  -3  12        2.27        2.29      4.61 o 
  -6  -2  12        0.00       -1.46      4.43 o 
  -5  -2  12       92.68       96.68      5.02 o 
  -4  -2  12       11.61        7.95      2.51 o 
  -3  -2  12       80.68       95.52      2.49 o 
  -2  -2  12        8.36        7.49      1.85 o 
  -1  -2  12       29.09       27.15      2.14 o 
   0  -2  12        1.63        3.13      1.84 o 
   1  -2  12        0.12        0.71      3.65 o 
   2  -2  12       12.09        9.66      4.92 o 
   3  -2  12        0.13       -1.51      4.66 o 
  -6  -1  12        0.01        0.08      5.58 o 
  -5  -1  12       49.13       57.29      4.75 o 
  -4  -1  12        0.01       -0.30      1.63 o 
  -3  -1  12       20.74       22.22      1.90 o 
  -2  -1  12       38.24       41.13      1.89 o 
  -1  -1  12       21.94       20.41      2.14 o 
   0  -1  12       10.89       11.36      2.18 o 
   1  -1  12       15.58       22.58      3.34 o 
   2  -1  12        0.19        0.76      4.93 o 
   3  -1  12       11.96       13.48      5.48 o 
  -6   0  12        9.91       13.49      5.66 o 
  -5   0  12      111.65      116.48      3.73 o 
  -4   0  12       12.71       12.52      2.26 o 
  -3   0  12       32.95       31.66      1.84 o 
  -2   0  12       50.94       49.02      2.49 o 
  -1   0  12        4.69        3.51      2.60 o 
   0   0  12       62.50       65.73      5.84 o 
   1   0  12       13.64       15.03      2.95 o 
   2   0  12       52.49       52.07      5.66 o 
  -6   1  12        0.26       -0.86      2.99 o 
  -5   1  12       15.57       20.32      2.57 o 
  -4   1  12       21.48       20.21      2.27 o 
  -3   1  12       46.93       56.70      2.31 o 
  -2   1  12       26.52       24.29      2.78 o 
  -1   1  12        7.46        5.73      2.50 o 
   0   1  12        5.75        5.83      2.89 o 
   1   1  12       16.57       18.09      3.24 o 
   2   1  12       15.67       19.95      5.96 o 
  -6   2  12        9.53        9.16      3.19 o 
  -5   2  12        0.45        1.85      2.74 o 
  -4   2  12       18.54       21.27      2.49 o 
  -3   2  12       56.54       55.54      3.04 o 
  -2   2  12       44.66       48.51      3.27 o 
  -1   2  12       25.70       27.66      3.65 o 
   0   2  12       17.51       11.89      2.66 o 
   1   2  12       16.07       11.66      3.88 o 
  -5   3  12       49.51       61.54      3.20 o 
  -4   3  12        0.09        0.45      2.49 o 
  -3   3  12       24.55       26.88      3.55 o 
  -2   3  12       15.85       14.24      3.60 o 
  -1   3  12       10.74        9.05      3.25 o 
   0   3  12        6.57        5.95      3.21 o 
  -4   4  12        0.19        0.26      4.57 o 
  -3   4  12       32.52       37.81      3.53 o 
  -2   4  12        0.62        1.01      3.69 o 
  -1   4  12        6.25        6.55      3.88 o 
  -2  -8  13        5.50        4.55      5.25 o 
  -1  -8  13        0.86        0.58      3.42 o 
  -3  -7  13        0.01       -0.23      1.87 o 
  -2  -7  13        1.17        0.04      0.77 o 
  -1  -7  13       15.10       14.08      4.27 o 
   1  -7  13        6.32        3.89      5.01 o 
   2  -7  13       25.89       23.87      5.50 o 
  -4  -6  13        4.67        3.42      3.90 o 
  -3  -6  13       22.52       19.15      3.29 o 
  -2  -6  13        3.57        1.46      4.24 o 
  -1  -6  13        8.80       11.05      4.13 o 
   0  -6  13        1.22        1.41      2.86 o 
   1  -6  13      128.17      131.70      5.45 o 
   2  -6  13       49.32       60.46      5.47 o 
  -5  -5  13        1.59        1.24      3.49 o 
  -4  -5  13       16.73       19.62      4.87 o 
  -3  -5  13       17.05       14.73      4.40 o 
  -2  -5  13       43.84       41.99      2.71 o 
  -1  -5  13       40.86       35.35      2.76 o 
   0  -5  13        2.31        2.14      2.65 o 
   1  -5  13       10.02        8.58      4.75 o 
   2  -5  13        1.16        0.27      7.40 o 
  -5  -4  13        8.30        9.90      5.74 o 
  -4  -4  13       23.10       26.90      4.65 o 
  -3  -4  13       38.98       35.92      4.14 o 
  -2  -4  13       28.76       28.56      4.07 o 
  -1  -4  13       51.83       54.46      2.54 o 
   0  -4  13       25.66       21.87      2.61 o 
   1  -4  13        0.09        0.23      4.76 o 
   2  -4  13       11.36       10.02      4.91 o 
  -5  -3  13        1.65        1.29      4.33 o 
  -4  -3  13       17.30       19.93      4.86 o 
  -3  -3  13       33.98       37.25      3.56 o 
  -2  -3  13      112.35      109.72      5.03 o 
  -1  -3  13       19.50       22.40      2.55 o 
   0  -3  13       15.52       18.99      2.79 o 
   1  -3  13        3.54        1.00      3.12 o 
   2  -3  13       11.97       10.99      5.67 o 
  -5  -2  13        0.90        1.12      5.25 o 
  -4  -2  13       87.43       99.41      3.33 o 
  -3  -2  13        0.23        0.50      2.31 o 
  -2  -2  13       59.54       64.79      2.74 o 
  -1  -2  13        9.52        9.31      2.43 o 
   0  -2  13        0.14       -0.35      1.31 o 
   1  -2  13        7.59       13.57      4.22 o 
   2  -2  13        0.65        2.17      5.46 o 
  -5  -1  13        2.87        0.81      5.31 o 
  -4  -1  13       87.23       92.78      2.79 o 
  -3  -1  13        3.46        2.59      2.19 o 
  -2  -1  13       18.16       20.17      2.20 o 
  -1  -1  13       27.56       28.44      2.67 o 
   0  -1  13        8.13        6.30      4.34 o 
   1  -1  13        1.37        1.50      5.12 o 
   2  -1  13        0.12       -0.03      0.57 o 
  -5   0  13        1.90        2.07      2.66 o 
  -4   0  13       11.07       14.77      2.68 o 
  -3   0  13       12.69       11.45      2.56 o 
  -2   0  13       21.72       21.23      2.27 o 
  -1   0  13       19.71       15.54      2.85 o 
   0   0  13       13.62       16.16      3.20 o 
   1   0  13       29.61       31.30      4.35 o 
  -5   1  13       60.66       59.30      3.00 o 
  -4   1  13        5.10        4.95      2.76 o 
  -3   1  13        6.03        5.43      2.40 o 
  -2   1  13        3.50        3.55      3.26 o 
  -1   1  13       34.91       31.50      3.15 o 
   0   1  13        4.83        3.76      3.52 o 
   1   1  13       29.45       36.36      6.03 o 
  -5   2  13       11.41        6.18      3.29 o 
  -4   2  13       99.89      108.54      3.39 o 
  -3   2  13        1.43        1.85      3.61 o 
  -2   2  13       18.00       22.13      3.16 o 
  -1   2  13        5.08        4.23      3.56 o 
   0   2  13       40.31       48.23      3.80 o 
  -4   3  13       26.40       27.93      3.21 o 
  -3   3  13        6.69        5.25      4.09 o 
  -2   3  13       31.35       30.21      4.00 o 
  -2  -7  14        0.20       -0.16      2.32 o 
  -1  -7  14        2.99        2.24      4.74 o 
   1  -7  14        9.01        7.26      5.39 o 
  -3  -6  14       12.53       15.05      5.16 o 
  -2  -6  14       23.34       23.86      4.85 o 
  -1  -6  14        5.84        3.70      4.53 o 
   0  -6  14       32.50       31.17      4.98 o 
   1  -6  14        5.95        4.49      5.05 o 
  -4  -5  14        2.06        0.19     11.65 o 
  -3  -5  14       15.44       14.10      5.30 o 
  -2  -5  14       13.68       14.12      3.28 o 
  -1  -5  14        4.92        4.64      3.28 o 
   0  -5  14       38.59       36.24      3.34 o 
   1  -5  14       19.63       20.15      5.49 o 
  -4  -4  14        4.24        0.89      4.58 o 
  -3  -4  14       75.95       84.95      5.03 o 
  -2  -4  14       16.15       15.20      3.08 o 
  -1  -4  14       26.44       22.42      3.21 o 
   0  -4  14       16.97       18.43      3.16 o 
   1  -4  14        4.84        4.42      5.38 o 
  -4  -3  14        9.75       11.10      5.66 o 
  -3  -3  14       81.74       91.97      5.23 o 
  -2  -3  14       56.87       60.75      4.70 o 
  -1  -3  14       72.61       77.60      3.12 o 
   0  -3  14        0.02       -1.02      4.52 o 
   1  -3  14        7.90        7.99      5.93 o 
  -5  -2  14       12.65       11.95      5.49 o 
  -4  -2  14        0.03       -1.28      7.44 o 
  -3  -2  14       46.93       52.70      2.58 o 
  -2  -2  14        3.87        4.27      3.14 o 
  -1  -2  14        1.59        0.52      3.78 o 
   0  -2  14       13.69       14.05      3.47 o 
   1  -2  14        4.92        2.67      5.76 o 
  -5  -1  14       20.86       21.96      5.28 o 
  -4  -1  14        6.55        7.93      2.93 o 
  -3  -1  14       63.99       68.97      2.76 o 
  -2  -1  14        0.02        1.12      2.51 o 
  -1  -1  14       11.36       10.86      3.29 o 
   0  -1  14        3.00        3.26      5.75 o 
   1  -1  14        0.21        1.06      6.45 o 
  -4   0  14       13.53       11.05      3.12 o 
  -3   0  14        5.43        6.99      2.56 o 
  -2   0  14       42.48       45.08      2.72 o 
  -1   0  14       42.71       51.71      4.67 o 
   0   0  14        0.01       -0.33      2.46 o 
  -4   1  14        0.53        0.69      3.06 o 
  -3   1  14        9.55        7.91      3.02 o 
  -2   1  14        3.88        3.59      3.84 o 
  -1   1  14        6.81        5.98      3.43 o 
  -2  -5  15       17.81       17.26      5.48 o 
  -1  -5  15       53.99       58.91      4.28 o 
   0  -5  15        6.74        8.87      6.08 o 
  -3  -4  15        4.94        3.99      5.87 o 
  -2  -4  15       39.45       36.58      3.78 o 
  -1  -4  15        3.41        4.20      3.73 o 
   0  -4  15        4.46        3.47      3.76 o 
  -3  -3  15        2.16        0.85      4.99 o 
  -2  -3  15       59.89       63.12      5.53 o 
  -1  -3  15        0.27        0.82      3.83 o 
   0  -3  15       15.71       14.28      3.74 o 
  -3  -2  15       13.75       12.11      3.50 o 
  -2  -2  15       97.46      110.72      5.70 o 
  -1  -2  15        0.50        0.04      1.61 o 
  -3  -1  15        2.34        1.94      2.96 o 
  -2  -1  15        2.88        3.49      5.92 o 
  -1  -1  15       29.35       41.03      4.58 o 
                                                 
